# Supplementary material for: Two species of the green algae Volvox sect. Volvox from the Japanese ancient lake, Lake Biwa
Source: PLoS One. 2024 Sep 23;19(9):e0310549. doi: 10.1371/journal.pone.0310549 (PMC11419359; doi:10.1371/journal.pone.0310549)
Supplement: S1 Table — (XLSX) [file pone.0310549.s001.xlsx]

## Sheet: Sheet1
S1 Table. Oligonucleotide primers used for amplifying and sequencing actin genes.
Primer designation	primer sequence (5'-3')	positions*
VVxAct-F1	CAGGAGATGGCCACCGCCATGTCGAGC	7-33
VVxAct-F2	GAAGACGTATGAGCTGCCCGATGGCCAGGT	45-74
VVxAct-R3**	GCCAGGATGGAGCCACCGATCCAGACCG	793-766
VVxAct-R4**	CGATCCACATTTGCTGGAAAGTGGACAGCG	825-796
*Coordiate to Volvox carteri actin gene, exons 8 through 10 and partial cds (GU169650),
**Reverse primer.
