# Supplementary material for: Two species of the green algae Volvox sect. Volvox from the Japanese ancient lake, Lake Biwa
Source: PLoS One. 2024 Sep 23;19(9):e0310549. doi: 10.1371/journal.pone.0310549 (PMC11419359; doi:10.1371/journal.pone.0310549)
Supplement: S1 Appendix — (TXT) [file pone.0310549.s006.txt]

>1021Biwa1
GGAAGGATCATTGAATCTATCAACACTCCACAACACCGTGCACAAACCATGTTGGCCTCG
CCTCAC--GTCA-TATGTGAGGCGTTGGTC---TTTTGCCAACCAACC-AAAACCAAACC
AAATAACCAACTAACAAC----TGAGGATG--TAGCTCAGAGCTGCATCTTCGCAAACCA
AGACAACTCTCAACAACGGATATCTTGGCTCTCAGATCGATGAAGAACGCAGCGAAATGC
GATACGTAGTGTGAATTGCAGAAATACGTGAATCATCGAATCTTTGAACGCAAATTGCGC
TCGAGGCCTCGGCCAAGAGCATGTCTGCCTCAGCGTCGGGTTAAA---ACT--CATC--G
CAATC--ATC--CATGTGGT--GATTGTACGGTGG---AACTGGCTGTCCTGCCGA---C
CCTCGT--ACGTG---T-ACAGGAGAA---GCGGGTCAGTTGAAGCGAAGCTGTTGCTGA
TGGACCCTACTAC--GGGCCTCTACTGGGTAGGCAACTCGTTTGCTTAAATGCTTTAGTA
GGTGGCTTTGGGACTGTGAGCAGCACAAACCAGGA--ATGCTCTT-CATATGAGAGCATA
AACCCT--CCTTTT-CTCGACCTGAGCTCAGGCAAGATT
>Vsp_Sagami
GGAAGGATCATTGAATCTATCAACACTCCACAACACTGTGCACAAACCATGTTGGCCTCG
CCTCAC--GTCA---TGTGAGGCGTTGGTC---TTTTGCCAACCAACC-AAAACCAAACC
-AATAACCAACTAACAAC----TGAGGATG--CAGCTTAGAGCTTCATCTTCGCAAACCA
AGACAACTCTCAACAACGGATATCTTGGCTCTCAGATCGATGAAGAACGCAGCGAAATGC
GATACGTAGTGTGAATTGCAGAAATACGTGAATCATCGAATCTTTGAACGCAAATTGCGC
TCGAGGCCTCGGCCAAGAGCATGTCTGCCTCAGCGTCGGGTTAAA---ACT--CATC--G
CATCC--ATC--CATGTGGT--GGTTGTACGGTGG---AACTGGCTGTCCTGCCGA---T
CTTCGT--ACATG---T-ACAAGAGAA---GCGGGTCAGCTGAAGCGAAGCTGTTGCTGA
TGGACCCTACTAT--GGGCCTCTACTGGGTAGGCAACTCGTTTGCTGTAATGCTTTAGTA
GGTGGCTTTGGGACTGTGAGCAGCACAAACCAGGAATATGCTCTT-CA----TGAGCATA
AACCCT--CCTTTT-CTCGACCTGAGCTCAGGCAAGATT
>Vferrisii
GGAAGGATCATTGAATCTATCAACACTCCACAACACTGTGCACAAACCATGTTGGCCTCG
CCTCAC--GTCA---TGTGAGGCGTTGGTC---TTTTGCCAACCAACC-AAAACCAAACC
-AATAACCAACTAACAAC----TGAGGATG--CAGCTTAGAGCTTCATCTTCGCAAACCA
AGACAACTCTCAACAACGGATATCTTGGCTCTCAGATCGATGAAGAACGCAGCGAAATGC
GATACGTAGTGTGAATTGCAGAAATACGTGAATCATCGAATCTTTGAACGCAAATTGCGC
TCGAGGCCTCGGCCAAGAGCATGTCTGCCTCAGCGTCGGGTTAAA---ACT--CATC--G
CATCC--ATC--CATGTGGT--GGTTGTACGGTGG---AACTGGCTGTCCTGCCGA---T
CTTCGT--ACATG---T-ACAGGAGAA---GCGGGTCAGCTGAAGCGAAGCTGTTGCTGA
TGGACCCTACTAT--GGGCCTCTACTGGGTAGGCAACTCGTTTGCTGTAATGCTTTAGTA
GGTGGCTTTGGGACTGTGAGCAGCACAAACCAGGAATATGCTCTT-CA----TGAGCATA
AACCCT--CCTTTT-CTCGACCTGAGCTCAGGCAAGATT
>Vrou_AF_female
GGAAGGATCATTGAATCTATCAACACTCCACAACACCGTGCACAAACCATGTTGGCCTCG
CCTCAT--GTCA---TGTGAGGCGTTGGTC---TTTTGCCAACCAACC-AAAACCAAACC
-AATAACCAACTAACAAT----TGAGGATG--CAGCTTAGAGCTTCATCTTCGCAAACCA
AGACAACTCTCAACAACGGATATCTTGGCTCTCAGATCGATGAAGAACGCAGCGAAATGC
GATACGTAGTGTGAATTGCAGAAATACGTGAATCATCGAATCTTTGAACGCAAATTGCGC
TCGAGGCCTCGGCCAAGAGCATGTCTGCCTCAGCGTCGGGTTAAA---ACT--CATC--G
CAACC--ATC--CATGTGGT--GGTTGTACGGTGG---AACTGGCTGTCCTGCCGA---C
CCTCGT--ACATG---T-ACAGGAGAA---GCGGGTCAGCTGAAGCGAAGCTGTTGCTGA
TGGACCCTGCTAT--GGGCCTCTACTGGGTAGGCAACTCGTTTGCTGTAATGCTTTAGTA
GGTGGCTTTGGGACTGTGAGCAGCACAAACCAGGA--ATGCTCTT-CAT---TGAGCATA
AACCCT--CCTTTT-CTCGACCTGAGCTCAGGCAAGATT
>Vrou_AF_male
GGAAGGATCATTGAATCTATCAACACTCCACAACACCGTGCACAAACCATGTTGGCCTCG
CCTCAT--GTCA---TGTGAGGCGTTGGTC---TTTTGCCAACCAACC-AAAACCAAACC
-AATAACCAACTAACAAC----TGAGGATG--CAGCTTAGAGCTTCATCTTCGCAAACCA
AGACAACTCTCAACAACGGATATCTTGGCTCTCAGATCGATGAAGAACGCAGCGAAATGC
GATACGTAGTGTGAATTGCAGAAATACGTGAATCATCGAATCTTTGAACGCAAATTGCGC
TCGAGGCCTCGGCCAAGAGCATGTCTGCCTCAGCGTCGGGTTAAA---ACT--CATC--G
CAACC--ATC--CATGTGGT--GGTTGTACGGTGG---AACTGGCTGTCCTGCCGA---C
CCTCGT--ACATG---T-ACAGGAGAA---GCGGGTCAGCTGAAGCGAAGCTGTTGCTGA
TGGACCCTGCTAT--GGGCCTCTACTGGGTAGGCAACTCGTTTGCTGTAATGCTTTAGTA
GGTGGCTTTGGGACTGTGAGCAGCACAAACCAGGA--ATGCTCTT-CAT---TGAGCATA
AACCCT--CCTTTT-CTCGACCTGAGCTCAGGCAAGATT
>Vrou_JP
GGAAGGATCATTGAATCTATCAACACTCCACAACACCGTGCACAAACCATGTTGGCCTCG
CCTCAT--GTCA---TGTGAGGCGTTGGTC---TTTTGCCAACCAACC-AAAACCAAACC
-AATAATCAACTAACAAC----TGAGGATGCACAGCTTAGAGCTTCATCTTCGCAAACCA
AGACAACTCTCAACAACGGATATCTTGGCTCTCAGATCGATGAAGAACGCAGCGAAATGC
GATACGTAGTGTGAATTGCAGAAATACGTGAATCATCGAATCTTTGAACGCAAATTGCGC
TCGAGGCCTCGGCCAAGAGCATGTCTGCCTCAGCGTCGGGTTAAA---ACT--CATC--G
CAACC--ATC--CATGTGGT--GGTTGTACGATGG---AACTGGCTGTCCTGCCGA---C
CCTCGT--ACATG---T-ACAGGAGAA---GCGGGTCAGCTGAAGCGAAGCTGTTGCTGA
TGGACCCTACTAT--GGGCCTCTACTGGGTAGGCAACTCGTTTGCTGTAATGCTTTAGTA
GGTGGCTTTGGGACTGTGAGCAGCACAAACCAGGA--ATGCTCTT-CA----TGAGCATG
AACCCT--CCTTTT-CTCGACCTGAGCTCAGGCAAGATT
>Vkirkiorum
GGAAGGATCATTGAATCTATCAACACTCCACAACACTGTGCACAAACCATGTTGGCCTCG
CCTCAT--TTCA---TGTGAGGCGTGGGTC---TTTTGCCAACCAACC-AAAACCAAACT
-AA-AGCCAAATGATACC----TGAGGGCG--CAGCTTAGAGTTGCGTCTTCTCAAACCA
AGACAACTCTCAACAACGGATATCTTGGCTCTCAGATCGATGAAGAACGCAGCGAAATGC
GATACGTAGTGTGAATTGCAGAAATACGTGAATCATCGAATCTTTGAACGCAAATTGCGC
TCGAGGCCTCGGCCAAGAGCATGTCTGCCTCAGCGTCGGGTTAAA---ACT--CATC--A
CAACC--ATC--CATGTGGT--GGTTGTAAGGTGG---AACTGGCCGTCCTGCCGA---C
CTC-GT-TACATGACGTCACGAGAAAA---GCGGGTCAGCTGAAGCGAAGCTGTTGCTGA
TGGACCCTACTATATGGGCCTCTACTGGGTAGGCAACTTGTTTGCTGTAATGCTTTAGTA
GGTGGCTTTGGGACTGTGAGCAGCACAAACCAGGA--ATGTTCTT-AA----CGAGCATA
AGCCCT--CCTTTT-CTCGACCTGAGCTCAGGCAAGATT
>Vperglobator
GGAAGGATCATTGAATCTATCAACACTCCACAACACTGTGCACAAACCATGTTGGCCTCG
CCTCAC--GTCT---TGTGAGGTGTTGGTC---TTTTGCCAACCAACC-AAAACCGAACT
-CATAACTAACAAATATT----TGAGGGCG--TAGCTTAGAGCTGCACCTTCGCAAACCA
AGACAACTCTCAACAACGGATATCTTGGCTCTCAGATCGATGAAGAACGCAGCGAAATGC
GATACGTAGTGTGAATTGCAGAAATACGTGAATCATTGAATCTTTGAACGCAAATTGCGC
TCGAGGCCTCGGCCAAGAGCATGTCTGCCTCAGCGTCGGGTTAAA---ACT--CATC--G
CAACC--ATC--CATGTGGT--GGTTGTACGGTGG---AACTGGCTGTCCTGCCGA---T
CCTAGT--ACATG---T-ACGGGAGAA---GCGGGTCAGTTGAAGCGAAGCTGTTGTTGA
TGGACCCTACTGC--GGGCCTCTACTGGGTAGGCAACTCGTTTGCTTTACTGCTTTAGTA
GATGGCTTTGGGACTGTGAACAGCACAAACCAGGA--GTGCTCAT-CA----TGAGTACA
AACCCT--CCTTTT-CTCGACCTGAGCTCAGGCAAGATT
>Vbarberi
GGAAGGATCATTGAATCTATCAACAAACCACAACACCGTGAACAAACCATGTTGGCCACG
CCTCAC--TTTT---TGTGAGACGCTGGTC---TTTTGCCAACCAACC-AACACCAAACG
-AACAACTAACTAA-ACA----TGAGGGCG--CAGCTCAGAGCTGTACCTTCACAAACCA
AGACAACTCTCAACAACGGATATCTTGGCTCTCAGATCGATGAAGAACGCAGCGAAATGC
GATACGTAGTGTGAATTGCAGAAATACGTGAATCATCGAATCTTTGAACGCATATTGCGC
TCGAGGCCTCGGCCAAGAGCATGTCTGCCTCAGCGTCGGGTTAAA---ATT--CATC--C
CAACC--ACC--CATGTGGT--GGTTGAGCGGTGG---AACTGGCTGTCCTGCCGA---T
CCCAGT--ACAC------ACGGGAGAA---GCGGGTCAGTTGAAGCGCAGATGTTGCTGA
TGGACCCTACCAC--GGGCCTCTACTGGGTAGGCAACTCGCTTGCTGAAATGCTTTAGTA
GATGGCTTTGGGACTGTGAGCAGCACAAACCAGGA--GTGCTCGT-CA----TGAGCACA
AACCCT--CCTTTTTCTCGACCTGAGCTCAGGCAAGATT
>Vlongi_NZ5
GGAAGGATCATTGAATCTATCAACACTCCACACCACTGTGCACAATCTATGTTGGCCTCG
CCCCACACCTCACGGTGTGAGGCGCTGGTCTTTTTTTGCCAACCAACCCAACACCAAACG
-AGCAGCAACCAAA-ATCTGAGAGGGGGCG--TGGCTTAGAGCTGCACCCTCGCAAACCA
AGACAACTCTCAACAACGGATATCTTGGCTCTCAGATCGATGAAGAACGCAGCGAAATGC
GATACGTAGTGTGAATTGCAGAAATACGTGAATCATCGAATCTTTGAACGCATATTGCGC
TCGAGGCCTCGGCCAAGAGCATGTCTGCCTCAGCGTCGGGTTATACATACTCACATCCCC
CAACCCCATA--TA-CCTGTGTGGTTGAGCGGTGGGAGAACTGGCTGTCCCGCGGAGCCT
CTC-TT----------C-TCGGGAGAAGAAGTGGGTCAGTCCAAGCGAAGCTGTTGCTGA
CGGACCCTAAAAC--GGGCCTCTACTGGGTAGGCAACTCGCTTGCTGCAATGCTTTAGTA
GGTGGCTCTGGGACTGTGAGCAGCACAAAACAGGA-GGTGCGCCCCCA--TCTGCGCACC
AACCCTTTCATTTT-CTCGACCTGAGCTCAGGCAAGATT
>Vcapensis
GGAAGGATCATTGAATCTATCAACACTCCACAATACTGTGCACAAACCATGTTGGCCTCG
CCTCAC--GTGC---AGTGAGGTGTTGGTC---TTTTGCCAACCAACC-AACCCCTAACC
-GAAAACTACCATA-ATT----AGAGGGCG--TAGCTTAGAGCTGCACCCTCACGAACCA
AGACAACTCTCAACAACGGATATCTTGGCTCTCAGATCGATGAAGAACGCAGCGAAATGC
GATACGTAGTGTGAATTGCAGAAATACGTGAATCATCGAATCTTTGAACGCATATTGCGC
TCGAGGCCTCGGCCAAGAGCATGTCTGCCTCAGCGTCGGGTTAAA---ACT--CATC--C
AGACC--ACCCACATGTGGT--GGTTGTGCGATGG---AACTGGCTGTCCCGCAAT--TT
TGC-TTGTACAT----C-AGGCAAATAAAAGCGGGTCAGCTGAAGTACAGCTGTTGCTGA
TGGACCCTACAAT--GGGCCTCTACTGGGTAGGCAACTCGCTTGCTACAATGCTTTAGTA
GGTGGCTTTGGGACTGTGAGCAGCACGAATCAGGA--AAACTCGT-CA----CGAGTT-A
AACCC---CCTTTTTCTCGACCTGAGCTCAGGCAAGATT
>Vglobator
GGAAGGATCATTGAATCTATCAACACTCCACAACACTGTGCACAAACCATGTTGGCCTCG
CCTCAC--GTGC---AGTGAGGCGTTGGTC---TTTTGCCAACCAACC-AACCCCTAACC
-GAAAACTACCATA-ATT----TGAGGGCG--TAGCTTAGAGCTGCACCCTCACGAACCA
AGACAACTCTCAACAACGGATATCTTGGCTCTCAGATCGATGAAGAACGCAGCGAAATGC
GATACGTAGTGTGAATTGCAGAAATACGTGAATCATCGAATCTTTGAACGCATATTGCGC
TCGAGGCCTCGGCCAAGAGCATGTCTGCCTCAGCGTCGGGTTAAA---TCT--CATC--C
AGACCC-ACCCACATGTGGT--GGTTGTGCGATGG---AACTGGCTGTCCCGCATT--TT
TGC-TTGCACGT----C-AGGCAAATAAAAGCGGGTCAGCTGAAGTACAGCTGTTGCTGA
TGGACCCTACAAC--GGGCCTCTACTGGGTAGGCAACTCGCTTGCTACAATGCTTTAGTA
GGTGGCTTTGGGACTGTGAGCAGCACGAATCAGGA--TTACTCGT-CA----TGAGTT-A
AAACC---CCTTTTTCTCGACCTGAGCTCAGGCAAGATT
