# Supplementary material for: Two species of the green algae Volvox sect. Volvox from the Japanese ancient lake, Lake Biwa
Source: PLoS One. 2024 Sep 23;19(9):e0310549. doi: 10.1371/journal.pone.0310549 (PMC11419359; doi:10.1371/journal.pone.0310549)
Supplement: S2 Appendix — (TXT) [file pone.0310549.s007.txt]

CHARSET 'rbcL' = 1-1128;
CHARSET 'psbC' = 1129-1908;
CHARSET 'ITS' = 1909-2547;
CHARSET 'actin' = 2548-3192;

>Vferrisii
GCTGGGTTCAAAGCTGGTGTAAAAGATTATCGTTTAACATACTACACACCTGACTATGTAGTAAAAGAGACTGACATCTTAGCAGCATTTCGTATGACTCCACAACCAGGTGTTCCACCTGAAGAATGTGGTGCTGCTGTTGCTGCTGAATCATCAACAGGTACTTGGACAACTGTATGGACTGATGGTTTAACAAGTCTTGACCGTTACAAAGGTCGTTGTTATGACATCGAGCCAGTTCCAGGTGAAGACAACCAGTACATTGCATATGTGGCTTATCCTGTTGACTTATTTGAAGAAGGTTCAGTAACAAACATGTTTACTTCAATTGTAGGTAACGTATTTGGTTTCAAAGCTCTACGTGCTTTACGTCTTGAAGATCTTCGCATTCCACCTGCTTATGTTAAAACATTCCAAGGTCCACCTCATGGTATTCAGGTAGAACGTGACAAATTAAACAAATATGGTCGTGGTCTTTTAGGTTGTACAATCAAACCTAAATTAGGTCTTTCAGCTAAAAACTACGGTCGTGCTGTTTATGAGTGTTTACGTGGTGGTTTAGACTTTACTAAAGACGACGAAAACGTTAACTCACAACCATTCATGCGTTGGAGAGACCGTTTCCTTTTCGTAGCTGAAGCTATTTACAAAGCACAAGCAGAAACTGGTGAAGTTAAAGGTCACTATTTAAACGCTACTGCTGGTACTTGCGAAGAAATGTTAAAACGTGCTCAGTGTGCTAAAGAATTAGGTGTACCTATTATTATGCATGACTATCTAACAGGCGGTTTTACAGCTAACACATCATTAGCTTCTTACTGCCGTGATAATGGTCTTCTGCTACACATTCACCGTGCAATGCACGCTGTAATTGACCGTCAACGTAACCACGGTATACATTTCCGTGTTCTTGCTAAAGCTCTTCGTATGTCTGGTGGTGACCACCTTCACTCTGGTACTGTTGTAGGTAAACTAGAAGGTGAACGTGAAGTTACTTTAGGTTTCGTAGATTTAATGCGTGACGACTACATTGAAAAAGATCGTAGCCGTGGTATTTACTTTACTCAAGATTGGTGTTCAATGCCAGGTGTAATGCCAGTAGCATCAGGTGGTATTCACGTATGGCACTTACCTCACATTGCTACTTTAGGTTACGGTGTAGGTCCTGGTGGTGAAATTATTGATACATTCCCATATTTTGTATCTGGTGTTTTACACTTAATTTCATCAGCTGTTCTAGGTTTCGGAGGTGTTTATCACTCACTAATTGGTCCTGAAACTTTAGAAGAATCATTCCCATTCTTTGGTTATGTTTGGAAAGATAAAAACAAGATGACTAACATTTTAGGTTACCACTTAATCATTTTAGGTCTAGGGGCTTGGTTACTTGTTTGGAAAGCTATGTACTTCGGTGGTGTTTATGATACTTGGGCGCCTGGTGGTGGTGATGTTCGTGTTATTACTAACCCAACAACAAACGCTGCTGTTATTTTTGGTTACCTTGTAAAATCGCCCTTTGGTGGTGATGGTTGGATTTGTAGTGTTGATAATATGGAAGACATTATTGGTGGTCACATTTGGATTGGTACATTAGAAATTCTTGGTGGTATTTGGCACATTTATACAACTCCATGGCCGTGGGCACGTCGTGCTTTTGTATGGTCTGGTGAAGCGTACCTATCGTACAGTCTCGCTGCTATATCTATGATGGGTTTCATTGCTTGTTGTTTCTCTTGGTTCAATAATACAGCTTATCCAAGTGAGTTTTATGGTCCAACGGGTCCTGAAGCAAGTCAATCACAAGCGTTTACATTCCTTGTACGTGACCAACGTTTAGGGGCTAACGTAGCTTCTGCACAAGGTCCTACAGGTCTGGGTAAATACTTAATGCGTTCACCTACTGGTGAAGGAAGGATCATTGAATCTATCAACACTCCACAACACTGTGCACAAACCATGTTGGCCTCGCCTCAC--GTCA---TGTGAGGCGTTGGTC---TTTTGCCAACCAACC-AAAACCAAACC-AATAACCAACTAACAAC----TGAGGATG--CAGCTTAGAGCTTCATCTTCGCAAACCAAGACAACTCTCAACAACGGATATCTTGGCTCTCAGATCGATGAAGAACGCAGCGAAATGCGATACGTAGTGTGAATTGCAGAAATACGTGAATCATCGAATCTTTGAACGCAAATTGCGCTCGAGGCCTCGGCCAAGAGCATGTCTGCCTCAGCGTCGGGTTAAA---ACT--CATC--GCATCC--ATC--CATGTGGT--GGTTGTACGGTGG---AACTGGCTGTCCTGCCGA---TCTTCGT--ACATG---T-ACAGGAGAA---GCGGGTCAGCTGAAGCGAAGCTGTTGCTGATGGACCCTACTAT--GGGCCTCTACTGGGTAGGCAACTCGTTTGCTGTAATGCTTTAGTAGGTGGCTTTGGGACTGTGAGCAGCACAAACCAGGAATATGCTCTT-CA----TGAGCATAAACCCT--CCTTTT-CTCGACCTGAGCTCAGGCAAGATTTCGGCCCTCGAGAAGACGTATGAGCTGCCCGATGGCCAGGTGTGAT-GGAGAAGATAAGCTGTTGCTGCCATACTT-ACGGACTGGGTTTGCATGTGTCGCCCTTGGTTAATGCGCGTGCAATACATACCCATGATCCGAAG-CTTTCTCGAAACGCGCTCACCATATCCGATTATGTGCCATGCTGCCGCAGCCCATCACCATTGGGAACGAGCGGTTCAGGTGCCCGGAGGTACTGTTCAACCCCAGCATGATTGGCCTGGAGGCAGTCGGCATCCACGACACCACCTTCAACAGCATCATGAAGTGCGATGTAGACATCCGCAAGGACCTGTACAACAACATCGTACTGTCGGGCGGCACCACCATGTTCCCAGGTAAGCCTAGCAACGCGGTCACTTTTACGCGTGATCCTGCTAAAGGTTGCCTACTGGTTCCCACGACCTTTC-CCCTGTGTACT-TC--GCGAATAACCCATG---ATCCTCGTGCTCCTGC--TGTGTGTGTGTGTGTGTGCGTTAGGCATTGCCGAGCGCATGAGCAAGGAGATCACCGCTCTGGCACCATCAGCGATGAAGATCAAGGTGGTGGCGCCTCCAGAGCGCAAGTACTCGGTCTGGATCGGTGGCTCCATCCTGGCAT
>VxRAf1862
GCTGGGTTCAAAGCTGGTGTAAAAGATTATCGTTTAACATACTACACACCTGACTATGTAGTAAAAGACACTGACATCTTAGCAGCATTTCGTATGACTCCACAACCAGGTGTTCCACCTGAAGAATGTGGTGCTGCTGTTGCTGCTGAATCATCAACAGGTACTTGGACAACTGTATGGACTGATGGTTTAACAAGTCTTGACCGTTACAAAGGTCGTTGTTATGACATCGAGCCAGTTCCAGGTGAAGACAACCAGTACATTGCATATGTGGCTTATCCTGTTGACTTATTTGAAGAAGGTTCAGTAACAAACATGTTTACTTCAATTGTAGGTAACGTATTTGGTTTCAAAGCTCTACGTGCTTTACGTCTTGAAGATCTTCGCATTCCACCTGCTTATGTTAAAACATTCCAAGGTCCACCTCATGGTATTCAGGTAGAACGTGACAAATTAAACAAATATGGTCGTGGTCTTTTAGGTTGTACAATCAAACCTAAATTAGGTCTTTCAGCTAAAAACTACGGTCGTGCTGTTTATGAGTGTTTACGTGGTGGTTTAGACTTTACTAAAGACGACGAAAACGTTAACTCACAACCATTCATGCGTTGGAGAGACCGTTTCCTTTTCGTAGCTGAAGCTATTTACAAAGCACAAGCAGAAACTGGTGAAGTTAAAGGTCACTATTTAAACGCTACTGCTGGTACTTGCGAAGAAATGTTAAAACGTGCTCAGTGTGCTAAAGAATTAGGTGTACCTATTATTATGCATGACTATCTAACAGGCGGTTTTACAGCTAACACATCATTAGCTTCTTACTGCCGTGATAATGGTCTTCTGCTACACATTCACCGTGCAATGCACGCTGTAATTGACCGTCAACGTAACCACGGTATACATTTCCGTGTTCTTGCTAAAGCTCTTCGTATGTCTGGTGGTGACCACCTTCACTCTGGTACTGTTGTAGGTAAACTAGAAGGTGAACGTGAAGTTACTTTAGGTTTCGTAGATTTAATGCGTGACGACTACATTGAAAAAGATCGTAGCCGTGGTATTTACTTTACTCAAGATTGGTGTTCAATGCCAGGTGTAATGCCAGTAGCATCAGGTGGTATTCACGTATGGCACTTACCTCACATTGCTACTTTAGGTTACGGTGTAGGTCCTGGTGGTGAAATTATTGATACATTCCCATATTTTGTATCTGGTGTTTTACACTTAATTTCATCAGCTGTTCTAGGTTTCGGAGGTGTTTATCACTCACTAATTGGTCCTGAAACTTTAGAAGAATCATTCCCATTCTTTGGTTATGTTTGGAAAGATAAAAACAAGATGACTAACATTTTAGGTTACCACTTAATTATTTTAGGTCTAGGGGCTTGGTTACTTGTTTGGAAAGCTATGTACTTCGGTGGTGTTTATGATACTTGGGCGCCTGGTGGTGGTGATGTTCGTGTTATTACTAACCCAACAACAAACGCTGCTGTTATTTTTGGTTACCTTGTAAAATCGCCCTTTGGTGGTGATGGTTGGATTTGTAGTGTTGATAATATGGAAGACATTATTGGTGGTCACATTTGGATTGGTACATTAGAAATTCTTGGTGGTATTTGGCACATTTATACAACTCCATGGCCGTGGGCACGTCGTGCTTTTGTATGGTCTGGTGAAGCGTACCTATCGTACAGTCTCGCTGCTATATCTATGATGGGTTTCATTGCTTGTTGTTTCTCTTGGTTCAATAATACAGCTTATCCAAGTGAGTTTTATGGTCCAACGGGTCCTGAAGCAAGTCAATCACAAGCTTTTACATTCCTTGTACGTGACCAACGTTTAGGGGCTAACGTAGCTTCTGCACAAGGTCCTACAGGTCTGGGTAAATACTTAATGCGTTCACCTACTGGTGAAGGAAGGATCATTGAATCTATCAACACTCCACAACACCGTGCACAAACCATGTTGGCCTCGCCTCAT--GTCA---TGTGAGGCGTTGGTC---TTTTGCCAACCAACC-AAAACCAAACC-AATAACCAACTAACAAT----TGAGGATG--CAGCTTAGAGCTTCATCTTCGCAAACCAAGACAACTCTCAACAACGGATATCTTGGCTCTCAGATCGATGAAGAACGCAGCGAAATGCGATACGTAGTGTGAATTGCAGAAATACGTGAATCATCGAATCTTTGAACGCAAATTGCGCTCGAGGCCTCGGCCAAGAGCATGTCTGCCTCAGCGTCGGGTTAAA---ACT--CATC--GCAACC--ATC--CATGTGGT--GGTTGTACGGTGG---AACTGGCTGTCCTGCCGA---CCCTCGT--ACATG---T-ACAGGAGAA---GCGGGTCAGCTGAAGCGAAGCTGTTGCTGATGGACCCTGCTAT--GGGCCTCTACTGGGTAGGCAACTCGTTTGCTGTAATGCTTTAGTAGGTGGCTTTGGGACTGTGAGCAGCACAAACCAGGA--ATGCTCTT-CAT---TGAGCATAAACCCT--CCTTTT-CTCGACCTGAGCTCAGGCAAGATTTCGGCCCTCGAGAAGACGTATGAGCTGCCCGATGGCCAGGTGCGAT-GGAGAGG---AGCTGTTGCTGCCGTACGGAACGGACTGGGTTTACATACTTCGCCCTTGGTTAATGCGCGTGCAATACATACCCATGATCCGAAG-CTTCCTCGAAACGCGCTCACCATATCCGTTCATGTGCCATGCTGCTGCAGCCCATCACCATCGGCAACGAGCGGTTCCGGTGCCCGGAGGTGCTGTTCAACCCCAGCATGATTGGCCTGGAGGCAGTCGGCATCCACGACACCACCTTCAACAGCATCATGAAGTGCGATGTAGACATCCGCAAGGACCTGTACAACAACATCGTGCTGTCGGGCGGTACCACCATGTTCCCAGGTAAGCATGGCAACGCGGTCACTTTTACGCGTAATCCTGCTTAAGGTCGCCTACTAGTTCCCACGACCATTC-CCCTGTGTACT-GC--GCGAATAACCCATT---ATCCTCGTGCTCCTGC--TGTGTGTGTGTGTGTGTGTGTTAGGCATTGCCGAGCGCATGAGCAAGGAGATCACCGCTCTGGCACCATCAGCAATGAAGATCAAGGTGGTGGCGCCTCCAGAGCGCAAGTACTCGGTCTGGATCGGTGGCTCCATCCTGGCGT
>U1861
GCTGGGTTCAAAGCTGGTGTAAAAGATTATCGTTTAACATACTACACACCTGACTATGTAGTAAAAGACACTGACATCTTAGCAGCATTTCGTATGACTCCACAACCAGGTGTTCCACCTGAAGAATGTGGTGCTGCTGTTGCTGCTGAATCATCAACAGGTACTTGGACAACTGTATGGACTGATGGTTTAACAAGTCTTGACCGTTACAAAGGTCGTTGTTATGACATCGAGCCAGTTCCAGGTGAAGACAACCAGTACATTGCATATGTGGCTTATCCTGTTGACTTATTTGAAGAAGGTTCAGTAACAAACATGTTTACTTCAATTGTAGGTAACGTATTTGGTTTCAAAGCTCTACGTGCTTTACGTCTTGAAGATCTTCGCATTCCACCTGCTTATGTTAAAACATTCCAAGGTCCACCTCATGGTATTCAGGTAGAACGTGACAAATTAAACAAATATGGTCGTGGTCTTTTAGGTTGTACAATCAAACCTAAATTAGGTCTTTCAGCTAAAAACTACGGTCGTGCTGTTTATGAGTGTTTACGTGGTGGTTTAGACTTTACTAAAGACGACGAAAACGTTAACTCACAACCATTCATGCGTTGGAGAGACCGTTTCCTTTTCGTAGCTGAAGCTATTTACAAAGCACAAGCAGAAACTGGTGAAGTTAAAGGTCACTATTTAAACGCTACTGCTGGTACTTGCGAAGAAATGTTAAAACGTGCTCAGTGTGCTAAAGAATTAGGTGTACCTATTATTATGCATGACTATCTAACAGGCGGTTTTACAGCTAACACATCATTAGCTTCTTACTGCCGTGATAATGGTCTTCTGCTACACATTCACCGTGCAATGCACGCTGTAATTGACCGTCAACGTAACCACGGTATACATTTCCGTGTTCTTGCTAAAGCTCTTCGTATGTCTGGTGGTGACCACCTTCACTCTGGTACTGTTGTAGGTAAACTAGAAGGTGAACGTGAAGTTACTTTAGGTTTCGTAGATTTAATGCGTGACGACTACATTGAAAAAGATCGTAGCCGTGGTATTTACTTTACTCAAGATTGGTGTTCAATGCCAGGTGTAATGCCAGTAGCATCAGGTGGTATTCACGTATGGCACTTACCTCACATTGCTACTTTAGGTTACGGTGTAGGTCCTGGTGGTGAAATTATTGATACATTCCCATATTTTGTATCTGGTGTTTTACACTTAATTTCATCAGCTGTTCTAGGTTTCGGAGGTGTTTATCACTCACTAATTGGTCCTGAAACTTTAGAAGAATCATTCCCATTCTTTGGTTATGTTTGGAAAGATAAAAACAAGATGACTAACATTTTAGGTTACCACTTAATTATTTTAGGTCTAGGGGCTTGGTTACTTGTTTGGAAAGCTATGTACTTCGGTGGTGTTTATGATACTTGGGCGCCTGGTGGTGGTGATGTTCGTGTTATTACTAACCCAACAACAAACGCTGCTGTTATTTTTGGTTACCTTGTAAAATCGCCCTTTGGTGGTGATGGTTGGATTTGTAGTGTTGATAATATGGAAGACATTATTGGTGGTCACATTTGGATTGGTACATTAGAAATTCTTGGTGGTATTTGGCACATTTATACAACTCCATGGCCGTGGGCACGTCGTGCTTTTGTATGGTCTGGTGAAGCGTACCTATCGTACAGTCTCGCTGCTATATCTATGATGGGTTTCATTGCTTGTTGTTTCTCTTGGTTCAATAATACAGCTTATCCAAGTGAGTTTTATGGTCCAACGGGTCCTGAAGCAAGTCAATCACAAGCTTTTACATTCCTTGTACGTGACCAACGTTTAGGGGCTAACGTAGCTTCTGCACAAGGTCCTACAGGTCTGGGTAAATACTTAATGCGTTCACCTACTGGTGAAGGAAGGATCATTGAATCTATCAACACTCCACAACACCGTGCACAAACCATGTTGGCCTCGCCTCAT--GTCA---TGTGAGGCGTTGGTC---TTTTGCCAACCAACC-AAAACCAAACC-AATAACCAACTAACAAC----TGAGGATG--CAGCTTAGAGCTTCATCTTCGCAAACCAAGACAACTCTCAACAACGGATATCTTGGCTCTCAGATCGATGAAGAACGCAGCGAAATGCGATACGTAGTGTGAATTGCAGAAATACGTGAATCATCGAATCTTTGAACGCAAATTGCGCTCGAGGCCTCGGCCAAGAGCATGTCTGCCTCAGCGTCGGGTTAAA---ACT--CATC--GCAACC--ATC--CATGTGGT--GGTTGTACGGTGG---AACTGGCTGTCCTGCCGA---CCCTCGT--ACATG---T-ACAGGAGAA---GCGGGTCAGCTGAAGCGAAGCTGTTGCTGATGGACCCTGCTAT--GGGCCTCTACTGGGTAGGCAACTCGTTTGCTGTAATGCTTTAGTAGGTGGCTTTGGGACTGTGAGCAGCACAAACCAGGA--ATGCTCTT-CAT---TGAGCATAAACCCT--CCTTTT-CTCGACCTGAGCTCAGGCAAGATTTCGGCCCTCGAGAAGACGTATGAGCTGCCCGATGGCCAGGTGCGAT-GGAGAGG---AGCTGTTGCAGCCGTCCGGAACGCACTGGGTTTACATACTTCGCCCTTGGTTAATGCGCGTGCAATACATACCCATGATCCGAAGCCTTCCTCGAAACGCGCTCACCATATCCGTTCATGTGCCATGCTGCTGCAGCCCATCACCATCGGCAACGAGCGGTTCCGGTGCCCGGAGGTGCTGTTCAACCCCAGCATGATTGGCCTGGAGGCAGTCGGCATCCACGACACCACCTTCAACAGCATCATGAAGTGCGATGTAGACATCCGCAAGGACCTGTACAACAACATCGTGCTGTCAGGCGGTACCACCATGTTCCCAGGTAAGCATGGCAACGCGGTCACTTTTACGCGTAATTCTGCTTAAGGTCGCCTACTAGTTCCCACGACCATTC-CCCTGTGTACT-GC--GCGAATAACCCATT---ATCCTCGTGCTCCTGC--TG--TGTGTGTGTGTGTGTGTTAGGCATTGCCGAGCGCATGAGCAAGGAGATCACCGCTCTGGCACCATCAGCAATGAAGATCAAGGTGGTGGCGCCTCCAGAGCGCAAGTACTCGGTCTGGATCGGTGGCTCCATCCTGGCGT
>VxRJap
GCTGGGTTCAAAGCTGGTGTAAAAGATTATCGTTTAACATACTACACACCTGACTATGTAGTAAAAGACACTGACATCTTAGCAGCATTTCGTATGACTCCACAACCAGGTGTTCCACCTGAAGAATGTGGTGCTGCTGTTGCTGCTGAATCATCAACAGGTACTTGGACAACTGTATGGACTGATGGTTTAACAAGTCTTGACCGTTACAAAGGTCGTTGTTATGACATCGAGCCAGTTCCAGGTGAAGACAACCAGTACATTGCATATGTGGCTTATCCTGTTGACTTATTTGAAGAAGGTTCAGTAACAAACATGTTTACTTCAATTGTAGGTAACGTATTTGGTTTCAAAGCTCTACGTGCTTTACGTCTTGAAGATCTTCGCATTCCACCTGCTTATGTTAAAACATTCCAAGGTCCACCTCATGGTATTCAGGTAGAACGTGACAAATTAAACAAATATGGTCGTGGTCTTTTAGGTTGTACAATCAAACCTAAATTAGGTCTTTCAGCTAAAAACTACGGTCGTGCTGTTTATGAGTGTTTACGTGGTGGTTTAGACTTTACTAAAGACGACGAAAACGTTAACTCACAACCATTCATGCGTTGGAGAGACCGTTTCCTTTTCGTAGCTGAAGCTATTTACAAAGCACAAGCAGAAACTGGTGAAGTTAAAGGTCACTATTTAAACGCTACTGCTGGTACTTGCGAAGAAATGTTAAAACGTGCTCAGTGTGCTAAAGAATTAGGTGTACCTATTATTATGCATGACTATCTAACAGGCGGTTTTACAGCTAACACATCATTAGCTTCTTACTGCCGTGATAATGGTCTTCTGCTACACATTCACCGTGCAATGCACGCTGTAATTGACCGTCAACGTAACCACGGTATACATTTCCGTGTTCTTGCTAAAGCTCTTCGTATGTCTGGTGGTGACCACCTTCACTCTGGTACTGTTGTAGGTAAACTAGAAGGTGAACGTGAAGTTACTTTAGGTTTCGTAGATTTAATGCGTGACGACTACATTGAAAAAGATCGTAGCCGTGGTATTTACTTTACTCAAGATTGGTGTTCAATGCCAGGTGTAATGCCAGTAGCATCAGGTGGTATTCACGTATGGCACTTACCTCACATTGCTACATTAGGTTACGGTGTAGGTCCTGGTGGTGAAATTATTGATACATTCCCATATTTTGTATCTGGTGTTTTACACTTAATTTCATCAGCTGTTCTAGGTTTCGGAGGTGTTTATCACTCACTAATTGGTCCTGAAACTTTAGAAGAATCATTCCCATTCTTTGGTTATGTTTGGAAAGATAAAAACAAGATGACTAACATTTTAGGTTACCACTTAATTATTTTAGGTCTAGGGGCTTGGTTACTTGTTTGGAAAGCTATGTACTTCGGTGGTGTTTATGATACTTGGGCGCCTGGTGGTGGTGATGTTCGTGTTATTACTAACCCAACAACAAACGCTGCTGTTATTTTTGGTTACCTTGTAAAATCGCCCTTTGGTGGTGATGGTTGGATTTGTAGTGTTGATAATATGGAAGACATTATTGGTGGTCACATTTGGATTGGTACATTAGAAATTCTTGGTGGTATTTGGCACATTTATACAACTCCATGGCCGTGGGCACGTCGTGCTTTTGTATGGTCTGGTGAAGCGTACCTATCGTACAGTCTCGCTGCTATATCTATGATGGGTTTCATTGCTTGTTGTTTCTCTTGGTTCAATAATACAGCTTATCCAAGTGAGTTTTATGGTCCAACGGGTCCTGAAGCAAGTCAATCACAAGCGTTTACATTCCTTGTACGTGACCAACGTTTAGGGGCTAACGTAGCTTCTGCACAAGGTCCTACAGGTCTGGGTAAATACTTAATGCGTTCACCTACTGGTGAAGGAAGGATCATTGAATCTATCAACACTCCACAACACCGTGCACAAACCATGTTGGCCTCGCCTCAT--GTCA---TGTGAGGCGTTGGTC---TTTTGCCAACCAACC-AAAACCAAACC-AATAATCAACTAACAAC----TGAGGATGCACAGCTTAGAGCTTCATCTTCGCAAACCAAGACAACTCTCAACAACGGATATCTTGGCTCTCAGATCGATGAAGAACGCAGCGAAATGCGATACGTAGTGTGAATTGCAGAAATACGTGAATCATCGAATCTTTGAACGCAAATTGCGCTCGAGGCCTCGGCCAAGAGCATGTCTGCCTCAGCGTCGGGTTAAA---ACT--CATC--GCAACC--ATC--CATGTGGT--GGTTGTACGATGG---AACTGGCTGTCCTGCCGA---CCCTCGT--ACATG---T-ACAGGAGAA---GCGGGTCAGCTGAAGCGAAGCTGTTGCTGATGGACCCTACTAT--GGGCCTCTACTGGGTAGGCAACTCGTTTGCTGTAATGCTTTAGTAGGTGGCTTTGGGACTGTGAGCAGCACAAACCAGGA--ATGCTCTT-CA----TGAGCATGAACCCT--CCTTTT-CTCGACCTGAGCTCAGGCAAGATTTCGGCCCTCGAGAAGACGTATGAGCTGCCCGATGGCCAGGTGCGAT-GGAGAGG---AGCTGTTGCAGCCGTCCTAAACGGACTGAGTTTACATACTTCGCCCTTGGTTAATGCGCGTGCAATACATACCCATGACCCGAAG-CTTCCTCGAAACGCGCTCACCATATCCGTTCATGTGCCATGCTGCTGCAGCCCATCACCATCGGCAACGAGCGGTTCCGGTGCCCGGAGGTGCTGTTCAACCCCAGCATGATTGGCCTGGAGGCAGTCGGCATCCACGACACCACCTTCAACAGCATCATGAAGTGCGATGTAGACATTCGCAAGGACCTGTACAACAACATCGTGCTGTCGGGCGGTACCACCATGTTCCCAGGTAAGCATGACAACGCGGTCACTTTTACGCGTAATTCTGCTTAAGGTCGCCTACTAGTTCCCACGACCGTTC-CCCTGTGTACT-GC--GCGAATAACCCATT---ATCCTCGTGCTCCTGC----------TGTGTGTGTGTGTTAGGCATTGCCGAGCGCATGAGCAAGGAGATCACCGCTCTGGCACCATCAGCAATGAAGATCAAGGTGGTGGCGCCTCCAGAGCGCAAGTACTCGGTCTGGATCGGTGGCTCCATCCTGGCGT
>VVx9_11all
GCTGGGTTCAAAGCTGGTGTAAAAGATTATCGTTTAACATACTACACACCTGACTATGTAGTAAAAGACACTGACATCTTAGCAGCATTTCGTATGACTCCACAACCAGGTGTTCCACCTGAAGAATGTGGTGCTGCTGTTGCTGCTGAATCATCAACAGGTACTTGGACAACTGTATGGACTGATGGTTTAACAAGTCTTGACCGTTACAAAGGTCGTTGTTATGACATCGAGCCAGTTCCAGGTGAAGACAACCAATACATTGCATATGTGGCTTATCCTATTGACTTATTTGAAGAAGGTTCAGTAACAAACATGTTTACTTCAATTGTAGGTAACGTATTTGGTTTCAAAGCTCTACGTGCTTTACGTCTTGAAGATCTTCGCATTCCACCTGCTTATGTTAAAACATTCCAAGGTCCACCTCATGGTATTCAGGTAGAACGTGACAAATTAAACAAATATGGTCGTGGTCTTTTAGGTTGTACAATCAAACCTAAATTAGGTCTTTCAGCTAAAAACTACGGTCGTGCTGTTTATGAGTGTTTACGTGGTGGTTTAGACTTTACTAAAGACGACGAAAACGTTAACTCACAACCATTTATGCGTTGGAGAGACCGTTTCCTTTTCGTAGCTGAAGCTATTTACAAAGCACAAGCAGAAACTGGTGAAGTTAAAGGTCACTATTTAAACGCTACTGCTGGTACTTGCGAAGAAATGTTAAAACGTGGTCAGTGTGCTAAAGAATTAGGTGTACCTATTATTATGCATGACTATCTAACAGGCGGTTTTACAGCTAACACATCATTAGCTTCTTACTGCCGTGATAATGGTCTTCTGCTACACATTCACCGTGCAATGCACGCTGTAATTGACCGTCAACGTAACCACGGTATACATTTCCGTGTTCTTGCTAAAGCTCTTCGTATGTCTGGTGGTGACCACCTTCACTCTGGTACTGTTGTAGGTAAACTAGAAGGTGAACGTGAAGTTACTTTAGGTTTCGTAGATTTAATGCGTGACGACTACATTGAAAAAGATCGTAGCCGTGGTATTTACTTTACTCAAGATTGGTGTTCAATGCCAGGTGTAATGCCAGTAGCATCAGGTGGTATTCACGTATGGCACTTACCTCACATTGCTACTTTAGGTTACGGTGTAGGTCCTGGTGGTGAAATTATTGATACATTCCCATATTTTGTATCTGGTGTTTTACACTTAATTTCATCAGCTGTTCTAGGTTTCGGAGGTGTTTATCACTCACTAATTGGTCCTGAAACTTTAGAAGAATCATTCCCATTCTTTGGTTATGTTTGGAAAGATAAAAACAAGATGACTAACATTTTAGGTTACCACTTAATCATTTTAGGTCTAGGGGCTTGGTTACTTGTTTGGAAAGCTATGTACTTCGGTGGTGTTTATGATACTTGGGCGCCTGGTGGTGGTGATGTTCGTGTTATTACTAACCCAACAACAAACGCGGCTGTTATTTTTGGTTACCTTGTAAAATCGCCCTTTGGTGGTGATGGTTGGATTTGTAGTGTTGATAATATGGAAGACATTATTGGTGGTCACATTTGGATTGGTACATTAGAAATTCTTGGTGGTATTTGGCACATTTATACAACTCCATGGCCGTGGGCACGTCGTGCTTTTGTATGGTCTGGTGAAGCGTACCTATCGTACAGTCTCGCTGCTATATCTATGATGGGTTTCATTGCTTGTTGTTTCTCTTGGTTCAATAATACAGCTTATCCAAGTGAGTTTTATGGTCCAACGGGTCCTGAAGCAAGTCAATCACAAGCGTTTACATTCCTTGTACGTGACCAACGTTTAGGGGCTAACGTAGCTTCTGCACAAGGTCCTACAGGTCTGGGTAAATACTTAATGCGTTCACCTACTGGTGAAGGAAGGATCATTGAATCTATCAACACTCCACAACACTGTGCACAAACCATGTTGGCCTCGCCTCAT--TTCA---TGTGAGGCGTGGGTC---TTTTGCCAACCAACC-AAAACCAAACT-AA-AGCCAAATGATACC----TGAGGGCG--CAGCTTAGAGTTGCGTCTTCTCAAACCAAGACAACTCTCAACAACGGATATCTTGGCTCTCAGATCGATGAAGAACGCAGCGAAATGCGATACGTAGTGTGAATTGCAGAAATACGTGAATCATCGAATCTTTGAACGCAAATTGCGCTCGAGGCCTCGGCCAAGAGCATGTCTGCCTCAGCGTCGGGTTAAA---ACT--CATC--ACAACC--ATC--CATGTGGT--GGTTGTAAGGTGG---AACTGGCCGTCCTGCCGA---CCTC-GT-TACATGACGTCACGAGAAAA---GCGGGTCAGCTGAAGCGAAGCTGTTGCTGATGGACCCTACTATATGGGCCTCTACTGGGTAGGCAACTTGTTTGCTGTAATGCTTTAGTAGGTGGCTTTGGGACTGTGAGCAGCACAAACCAGGA--ATGTTCTT-AA----CGAGCATAAGCCCT--CCTTTT-CTCGACCTGAGCTCAGGCAAGATTGCGGCCCTCGAGAAGATGTATGAGCTGCCCGATGGCCAGGTGCGAT-GGAGAGGATCAGCTGTTGCAGCCATACCAAACGGACTGGG---------------CTTGGTTTAGGCGCGTGCAATACGTACCCATGATCCGAAG-CTCCCTCGACACGCGCTCACTATATCCGTTCATGTGCCATGCTACCGCAGCCTATCACTATCGGCAACGAGCGGTTCCGGTGCCCGGAGGTGCTGTTCAACCCTAGCATGATCGGCCTGGAGGCAGTTGGCATTCACGACACCACCTTCAACAGCATTATGAAGTGCGATGTAGACATCCGCAAGGACCTGTACAACAACATCGTGCTGTCGGGCGGTACCACCATGTTCCCAGGTAAGCATAGCAGCTCGGCCACTTTTCCGCGTAATGTTGCTTAAGGTCGCCTACTGGTTCCCACGACCGTTC-CCCCGTGTACT-GC--GTTAACAACCCATG---ATCTTCGTGCTGCTGC--TGC-TCTGTGTGTGTGTGTGTTAGGCATTGCCGAGCGCATGAGCAAGGAGATCACCGCTCTGGCACCATCAGCAATGAAGATCAAGGTAGTGGCGCCTCCGGAGCGCAAGTACTCGGTCTGGATCGGTGGCTCCATCCTGGCGT
>1021Biwa1
GCTGGGTTCAAAGCTGGTGTAAAAGATTATCGTTTAACATACTACACACCTGACTATGTAGTAAAAGACACTGACATCTTAGCAGCATTTCGTATGACTCCACAACCAGGTGTTCCACCTGAAGAATGTGGTGCTGCTGTTGCTGCTGAATCATCAACAGGTACTTGGACAACTGTATGGACTGATGGTTTAACAAGTCTTGACCGTTACAAAGGTCGTTGTTATGACATCGAGCCAGTTCCAGGTGAAGACAACCAGTACATTGCATATGTGGCTTATCCTGTTGACTTATTTGAAGAAGGTTCAGTAACAAACATGTTTACTTCAATTGTAGGTAACGTATTTGGTTTCAAAGCTCTACGTGCTTTACGTCTTGAAGATCTTCGCATTCCACCTGCTTATGTTAAAACATTCCAAGGTCCACCTCATGGTATTCAGGTAGAACGTGACAAATTAAACAAATATGGTCGTGGTCTTTTAGGTTGTACAATCAAACCTAAATTAGGTCTTTCAGCTAAAAACTACGGTCGTGCTGTTTATGAGTGTTTACGTGGTGGTTTAGACTTTACTAAAGACGACGAAAACGTTAACTCACAACCATTCATGCGTTGGAGAGACCGTTTCCTTTTCGTAGCTGAAGCTATTTACAAAGCACAAGCAGAAACTGGTGAAGTTAAAGGTCACTATTTAAACGCTACTGCTGGTACTTGCGAAGAAATGTTAAAACGTGCTCAGTGTGCTAAAGAATTAGGTGTACCTATTATTATGCATGACTATCTAACAGGCGGTTTTACAGCTAACACATCATTAGCTTCTTACTGCCGTGATAATGGTCTTCTGCTACACATTCACCGTGCAATGCACGCTGTAATTGACCGTCAACGTAACCACGGTATACATTTCCGTGTTCTTGCTAAAGCTCTTCGTATGTCTGGTGGTGACCACCTTCACTCTGGTACTGTTGTAGGTAAACTAGAAGGTGAACGTGAAGTTACTTTAGGTTTCGTAGATTTAATGCGTGACGACTACATTGAAAAAGATCGTAGCCGTGGTATTTACTTTACTCAAGATTGGTGTTCAATGCCAGGTGTAATGCCAGTAGCATCAGGTGGTATTCACGTATGGCACTTACCTCACATTGCTACTTTAGGTTACGGTGTAGGTCCTGGTGGTGAAATTATTGATACATTCCCATATTTTGTATCTGGTGTTTTACACTTAATTTCATCAGCTGTTCTAGGTTTCGGAGGTGTTTATCACTCACTAATTGGTCCTGAAACTTTAGAAGAATCATTCCCATTCTTTGGTTATGTTTGGAAAGATAAAAACAAGATGACTAACATTTTAGGTTACCACTTAATCATTTTAGGTCTAGGGGCTTGGTTACTTGTTTGGAAAGCTATGTACTTCGGTGGTGTTTATGATACTTGGGCGCCTGGTGGTGGTGATGTTCGTGTTATTACTAACCCAACAACAAACGCTGCTGTTATTTTTGGTTACCTTGTAAAATCGCCCTTTGGTGGTGATGGTTGGATTTGTAGTGTTGATAATATGGAAGACATTATTGGTGGTCACATTTGGATTGGTACATTAGAAATTCTTGGTGGTATTTGGCACATTTATACAACTCCATGGCCGTGGGCACGTCGTGCTTTTGTATGGTCTGGTGAAGCGTACCTATCGTACAGTCTCGCTGCTATATCTATGATGGGTTTCATTGCTTGTTGTTTCTCTTGGTTCAATAATACAGCTTATCCAAGTGAGTTTTATGGTCCAACGGGTCCTGAAGCAAGTCAATCACAAGCGTTTACATTCCTTGTACGTGACCAACGTTTAGGGGCTAACGTAGCTTCTGCACAAGGTCCTACAGGTCTGGGTAAATACTTAATGCGTTCACCTACTGGTGAAGGAAGGATCATTGAATCTATCAACACTCCACAACACCGTGCACAAACCATGTTGGCCTCGCCTCAC--GTCA-TATGTGAGGCGTTGGTC---TTTTGCCAACCAACC-AAAACCAAACCAAATAACCAACTAACAAC----TGAGGATG--TAGCTCAGAGCTGCATCTTCGCAAACCAAGACAACTCTCAACAACGGATATCTTGGCTCTCAGATCGATGAAGAACGCAGCGAAATGCGATACGTAGTGTGAATTGCAGAAATACGTGAATCATCGAATCTTTGAACGCAAATTGCGCTCGAGGCCTCGGCCAAGAGCATGTCTGCCTCAGCGTCGGGTTAAA---ACT--CATC--GCAATC--ATC--CATGTGGT--GATTGTACGGTGG---AACTGGCTGTCCTGCCGA---CCCTCGT--ACGTG---T-ACAGGAGAA---GCGGGTCAGTTGAAGCGAAGCTGTTGCTGATGGACCCTACTAC--GGGCCTCTACTGGGTAGGCAACTCGTTTGCTTAAATGCTTTAGTAGGTGGCTTTGGGACTGTGAGCAGCACAAACCAGGA--ATGCTCTT-CATATGAGAGCATAAACCCT--CCTTTT-CTCGACCTGAGCTCAGGCAAGATTTCGGCCCTCGAGAAGACGTATGAGCTGCCCGATGGCCAGGTACGAT-GGAGAGCATCAGCTGTTGCAGCCATTGTAAACGGACTGGGTTTGTATTTGTCGCCCTTGGTTAATGCGCGTGCAATACATACCCATGATCCGAAG-CTTCCTCGAAATGCGCTCACCATATCCGTTCATGTGCCATGCTGCTGCAGCCCATCACCATCGGCAACGAGCGGTTCCGGTGCCCGGAGGTGCTGTTCAACCCCAGCATGATCGGCCTGGAGGCAGTCGGCATCCACGATACCACCTTCAACAGCATTATGAAGTGCGATGTAGACATCCGCAAGGACCTGTACAACAACATCGTGCTGTCGGGCGGTACCACCATGTTCCCAGGTAAGCCTAACAACGCGGTCACTTTTAC---TTATACTGCTTAAGGTCGCCTACTGGTTC------CCGTTC-CCCCGTCTATT-GC--GCGAATAACCCATG---GTCCTCGTGCTCCTGC------TGTGTGTGTGTGTGCGATAGGCATTGCCGAGCGCATGAGCAAGGAGATCACCGCTCTGGCACCATCAGCAATGAAGATCAAGGTGGTGGCGCCTCCAGAGCGCAAGTACTCGGTCTGGATCGGTGGCTCCATCCTGGCGT
>VxSagami
GCTGGGTTCAAAGCTGGTGTAAAAGATTATCGTTTAACATACTACACACCTGACTATGTAGTAAAAGAGACTGACATCTTAGCAGCATTTCGTATGACTCCACAACCAGGTGTTCCACCTGAAGAATGTGGTGCTGCTGTTGCTGCTGAATCATCAACAGGTACTTGGACAACTGTATGGACTGATGGTTTAACAAGTCTTGACCGTTACAAAGGTCGTTGTTATGACATCGAGCCAGTTCCAGGTGAAGACAACCAGTACATTGCATATGTGGCTTATCCTGTTGACTTATTTGAAGAAGGTTCAGTAACAAACATGTTTACTTCAATTGTAGGTAACGTATTTGGTTTCAAAGCTCTACGTGCTTTACGTCTTGAAGATCTTCGCATTCCACCTGCTTATGTTAAAACATTCCAAGGTCCACCTCATGGTATTCAGGTAGAACGTGACAAATTAAACAAATATGGTCGTGGTCTTTTAGGTTGTACAATCAAACCTAAATTAGGTCTTTCAGCTAAAAACTACGGTCGTGCTGTTTATGAGTGTTTACGTGGTGGTTTAGACTTTACTAAAGACGACGAAAACGTTAACTCACAACCATTCATGCGTTGGAGAGACCGTTTCCTTTTCGTAGCTGAAGCTATTTACAAAGCACAAGCAGAAACTGGTGAAGTTAAAGGTCACTATTTAAACGCTACTGCTGGTACTTGCGAAGAAATGTTAAAACGTGCTCAGTGTGCTAAAGAATTAGGTGTACCTATTATTATGCATGACTATCTAACAGGCGGTTTTACAGCTAACACATCATTAGCTTCTTACTGCCGTGATAATGGTCTTCTGCTACACATTCACCGTGCAATGCACGCTGTAATTGACCGTCAACGTAACCACGGTATACATTTCCGTGTTCTTGCTAAAGCTCTTCGTATGTCTGGTGGTGACCACCTTCACTCTGGTACTGTTGTAGGTAAACTAGAAGGTGAACGTGAAGTTACTTTAGGTTTCGTAGATTTAATGCGTGACGACTACATTGAAAAAGATCGTAGCCGTGGTATTTACTTTACTCAAGATTGGTGTTCAATGCCAGGTGTAATGCCAGTAGCATCAGGTGGTATTCACGTATGGCACTTACCTCACATTGCTACTTTAGGTTACGGTGTAGGTCCTGGTGGTGAAATTATTGATACATTCCCATATTTTGTATCTGGTGTTTTACACTTAATTTCATCAGCTGTTCTAGGTTTCGGAGGTGTTTATCACTCACTAATTGGTCCTGAAACTTTAGAAGAATCATTCCCATTCTTTGGTTATGTTTGGAAAGATAAAAACAAGATGACTAACATTTTAGGTTACCACTTAATCATTTTAGGTCTAGGGGCTTGGTTACTTGTTTGGAAAGCTATGTACTTCGGTGGTGTTTATGATACTTGGGCGCCTGGTGGTGGTGATGTTCGTGTTATTACTAACCCAACAACAAACGCTGCTGTTATTTTTGGTTACCTAGTAAAATCGCCCTTTGGTGGTGATGGTTGGATTTGTAGTGTTGATAATATGGAAGACATTATTGGTGGTCACATTTGGATTGGTACATTAGAAATTCTTGGTGGTATTTGGCACATTTATACAACTCCATGGCCGTGGGCACGTCGTGCTTTTGTATGGTCTGGTGAAGCGTACCTATCGTACAGTCTCGCTGCTATATCTATGATGGGTTTCATTGCTTGTTGTTTCTCTTGGTTCAATAATACAGCTTATCCAAGTGAGTTTTATGGTCCAACGGGTCCTGAAGCAAGTCAATCACAAGCGTTTACATTCCTTGTACGTGACCAACGTTTAGGGGCTAACGTAGCTTCTGCACAAGGTCCTACAGGTCTGGGTAAATACTTAATGCGTTCACCTACTGGTGAAGGAAGGATCATTGAATCTATCAACACTCCACAACACTGTGCACAAACCATGTTGGCCTCGCCTCAC--GTCA---TGTGAGGCGTTGGTC---TTTTGCCAACCAACC-AAAACCAAACC-AATAACCAACTAACAAC----TGAGGATG--CAGCTTAGAGCTTCATCTTCGCAAACCAAGACAACTCTCAACAACGGATATCTTGGCTCTCAGATCGATGAAGAACGCAGCGAAATGCGATACGTAGTGTGAATTGCAGAAATACGTGAATCATCGAATCTTTGAACGCAAATTGCGCTCGAGGCCTCGGCCAAGAGCATGTCTGCCTCAGCGTCGGGTTAAA---ACT--CATC--GCATCC--ATC--CATGTGGT--GGTTGTACGGTGG---AACTGGCTGTCCTGCCGA---TCTTCGT--ACATG---T-ACAAGAGAA---GCGGGTCAGCTGAAGCGAAGCTGTTGCTGATGGACCCTACTAT--GGGCCTCTACTGGGTAGGCAACTCGTTTGCTGTAATGCTTTAGTAGGTGGCTTTGGGACTGTGAGCAGCACAAACCAGGAATATGCTCTT-CA----TGAGCATAAACCCT--CCTTTT-CTCGACCTGAGCTCAGGCAAGATTTCGGCCCTCGAGAAGACGTATGAGCTGCCCGATGGCCAGGTGTGAT-GGAGAAGATAAGCTGTTGCTGCCATACTA-ACGGACTGGGTTTGCATGTGTCGCCCTTGGTTAATGCGCGTGCAATACATACCCATGATCCGAAG-CTTTCTCGAAACGCGCTCACCATATCCGATTATGTGCCATGCTGCCGCAGCCCATCACCATCGGCAACGAGCGGTTCAGGTGCCCGGAGGTACTGTTCAACCCCAGCATGATTGGCCTGGAGGCAGTCGGCATCCACGACACCACCTTCAACAGCATCATGAAGTGCGATGTAGACATCCGCAAGGACCTGTACAACAACATCGTGCTGTCGGGCGGCACCACCATGTTCCCAGGTAAGCCTAGCAACGCGGTCACTTTTACGCGTGATCCTGCTAAAGGTCGTCTACTGGTTCCCACGACCTTTT-CCC----TACT-----TCGAATAACCCATG---ATCCTCGTGCTCCTGC--TG--TGTGTGTGTGTGTGCGTTAGGCATTGCCGAGCGCATGAGCAAGGAGATCACCGCACTGGCACCATCAGCGATGAAGATCAAGGTGGTGGCGCCTCCAGAGCGCAAGTACTCGGTCTGGATCGGTGGCTCCATCCTGGCAT
>SB01
GCTGGGTTCAAAGCTGGTGTAAAAGATTATCGTTTAACATACTACACACCTGACTATGTAGTAAAAGAGACTGACATCTTAGCAGCATTTCGTATGACTCCACAACCAGGTGTTCCACCTGAAGAATGTGGTGCTGCTGTTGCTGCTGAATCATCAACAGGTACTTGGACAACTGTATGGACTGATGGTTTAACAAGTCTTGACCGTTACAAAGGTCGTTGTTATGACATCGAGCCAGTTCCAGGTGAAGACAACCAGTACATTGCATATGTGGCTTATCCTGTTGACTTATTTGAAGAAGGTTCAGTAACAAACATGTTTACTTCAATTGTAGGTAACGTATTTGGTTTCAAAGCTCTACGTGCTTTACGTCTTGAAGATCTTCGCATTCCACCTGCTTATGTTAAAACATTCCAAGGTCCACCTCATGGTATTCAGGTAGAACGTGACAAATTAAACAAATATGGTCGTGGTCTTTTAGGTTGTACAATCAAACCTAAATTAGGTCTTTCAGCTAAAAACTACGGTCGTGCTGTTTATGAGTGTTTACGTGGTGGTTTAGACTTTACTAAAGACGACGAAAACGTTAACTCACAACCATTCATGCGTTGGAGAGACCGTTTCCTTTTCGTAGCTGAAGCTATTTACAAAGCACAAGCAGAAACTGGTGAAGTTAAAGGTCACTATTTAAACGCTACTGCTGGTACTTGCGAAGAAATGTTAAAACGTGCTCAGTGTGCTAAAGAATTAGGTGTACCTATTATTATGCATGACTATCTAACAGGCGGTTTTACAGCTAACACATCATTAGCTTCTTACTGCCGTGATAATGGTCTTCTGCTACACATTCACCGTGCAATGCACGCTGTAATTGACCGTCAACGTAACCACGGTATACATTTCCGTGTTCTTGCTAAAGCTCTTCGTATGTCTGGTGGTGACCACCTTCACTCTGGTACTGTTGTAGGTAAACTAGAAGGTGAACGTGAAGTTACTTTAGGTTTCGTAGATTTAATGCGTGACGACTACATTGAAAAAGATCGTAGCCGTGGTATTTACTTTACTCAAGATTGGTGTTCAATGCCAGGTGTAATGCCAGTAGCATCAGGTGGTATTCACGTATGGCACTTACCTCACATTGCTACTTTAGGTTACGGTGTAGGTCCTGGTGGTGAAATTATTGATACATTCCCATATTTTGTATCTGGTGTTTTACACTTAATTTCATCAGCTGTTCTAGGTTTCGGAGGTGTTTATCACTCACTAATTGGTCCTGAAACTTTAGAAGAATCATTCCCATTCTTTGGTTATGTTTGGAAAGATAAAAACAAGATGACTAACATTTTAGGTTACCACTTAATCATTTTAGGTCTAGGGGCTTGGTTACTTGTTTGGAAAGCTATGTACTTCGGTGGTGTTTATGATACTTGGGCGCCTGGTGGTGGTGATGTTCGTGTTATTACTAACCCAACAACAAACGCTGCTGTTATTTTTGGTTACCTAGTAAAATCGCCCTTTGGTGGTGATGGTTGGATTTGTAGTGTTGATAATATGGAAGACATTATTGGTGGTCACATTTGGATTGGTACATTAGAAATTCTTGGTGGTATTTGGCACATTTATACAACTCCATGGCCGTGGGCACGTCGTGCTTTTGTATGGTCTGGTGAAGCGTACCTATCGTACAGTCTCGCTGCTATATCTATGATGGGTTTCATTGCTTGTTGTTTCTCTTGGTTCAATAATACAGCTTATCCAAGTGAGTTTTATGGTCCAACGGGTCCTGAAGCAAGTCAATCACAAGCGTTTACATTCCTTGTACGTGACCAACGTTTAGGGGCTAACGTAGCTTCTGCACAAGGTCCTACAGGTCTGGGTAAATACTTAATGCGTTCACCTACTGGTGAAGGAAGGATCATTGAATCTATCAACACTCCACAACACTGTGCACAAACCATGTTGGCCTCGCCTCAC--GTCA---TGTGAGGCGTTGGTC---TTTTGCCAACCAACC-AAAACCAAACC-AATAACCAACTAACAAC----TGAGGATG--CAGCTTAGAGCTTCATCTTCGCAAACCAAGACAACTCTCAACAACGGATATCTTGGCTCTCAGATCGATGAAGAACGCAGCGAAATGCGATACGTAGTGTGAATTGCAGAAATACGTGAATCATCGAATCTTTGAACGCAAATTGCGCTCGAGGCCTCGGCCAAGAGCATGTCTGCCTCAGCGTCGGGTTAAA---ACT--CATC--GCATCC--ATC--CATGTGGT--GGTTGTACGGTGG---AACTGGCTGTCCTGCCGA---TCTTCGT--ACATG---T-ACAAGAGAA---GCGGGTCAGCTGAAGCGAAGCTGTTGCTGATGGACCCTACTAT--GGGCCTCTACTGGGTAGGCAACTCGTTTGCTGTAATGCTTTAGTAGGTGGCTTTGGGACTGTGAGCAGCACAAACCAGGAATATGCTCTT-CA----TGAGCATAAACCCT--CCTTTT-CTCGACCTGAGCTCAGGCAAGATTTCGGCCCTCGAGAAGACGTATGAGCTGCCCGATGGCCAGGTGTGAT-GGAGAAGATAAGCTGTTGCTGCCATACTA-ACGGACTGGGTTTGCATGTGTCGCCCTTGGTTAATGCGCGTGCAATACATACCCATGATCCGAAG-CTTTCTCGAAACGCGCTCACCATATCCGATTATGTGCCATGCTGCCGCAGCCCATCACCATCGGCAACGAGCGGTTCAGGTGCCCGGAGGTACTGTTCAACCCCAGCATGATTGGCCTGGAGGCAGTCGGCATCCACGACACCACCTTCAACAGCATCATGAAGTGCGATGTAGACATCCGCAAGGACCTGTACAACAACATCGTGCTGTCGGGCGGCACCACCATGTTCCCAGGTAAGCCTAGCAACGCGGTCACTTTTACGCGTGATCCTGCTAAAGGTCGTCTACTGGTTCCCACGACCTTTT-CCC----TACT-----TCGAATAACCCATG---ATCCTCGTGCTCCTGC------TGTGTGTGTGTGTGCGTTAGGCATTGCCGAGCGCATGAGCAAGGAGATCACCGCACTGGCACCATCAGCGATGAAGATCAAGGTGGTGGCGCCTCCAGAGCGCAAGTACTCGGTCTGGATCGGTGGCTCCATCCTGGCAT
>V_barberi
GCTGGGTTCAAAGCTGGTGTAAAAGACTATCGTTTAACATACTACACACCTGACTATGTAGTAAAAGACACTGACATCTTAGCAGCATTTCGTATGACTCCACAACCAGGTGTTCCACCTGAAGAATGTGGTGCTGCTGTTGCTGCTGAATCATCAACAGGTACTTGGACAACTGTATGGACTGACGGTTTAACAAGTCTTGACCGTTACAAAGGTCGTTGTTATGACATCGAGCCAGTTCCAGGTGAAGACAACCAGTACATTGCATATGTGGCTTATCCTATTGACTTATTTGAAGAAGGTTCAGTAACAAACATGTTTACTTCAATTGTAGGTAACGTATTTGGTTTCAAAGCTCTACGTGCTTTACGTCTTGAAGATCTTCGCATTCCACCTGCTTATGTTAAAACATTCCAAGGTCCACCTCATGGTATTCAGGTAGAACGTGACAAATTAAACAAATATGGTCGTGGTCTTTTAGGTTGTACAATCAAACCTAAATTAGGTCTTTCAGCTAAAAACTACGGTCGTGCTGTTTATGAGTGTTTACGTGGTGGTTTAGACTTTACTAAAGATGACGAAAACGTTAACTCACAACCATTCATGCGTTGGAGAGACCGTTTCCTTTTCGTAGCTGAAGCTATTTACAAAGCACAAGCAGAAACTGGTGAAGTTAAAGGTCACTATTTAAACGCTACTGCTGGTACTTGCGAAGAAATGTTAAAACGTGGTCAGTGTGCTAAAGAATTAGGTGTACCTATTATTATGCATGACTATCTAACAGGCGGTTTCACAGCTAACACATCATTAGCTTCTTACTGCCGTGATAATGGTCTTCTGCTACACATTCACCGTGCAATGCACGCTGTAATTGACCGTCAACGTAACCACGGTATACATTTCCGTGTTCTTGCTAAAGCTCTTCGTATGTCTGGTGGTGACCACCTTCACTCTGGTACTGTTGTAGGTAAACTAGAAGGTGAACGTGAAGTTACTTTAGGTTTCGTAGATTTAATGCGTGACGACTACATTGAAAAAGATCGTAGCCGTGGTATTTACTTTACTCAAGATTGGTGTTCAATGCCAGGTGTAATGCCAGTAGCATCAGGTGGTATTCACGTATGGCACTTACCGCACATTGCTACTTTAGGTTACGGTGTAGGTCCTGGTGGTGAAATTATTGATACATTCCCATATTTTGTATCAGGTGTTTTACACTTAATTTCATCAGCTGTTCTAGGTTTCGGAGGTGTTTATCACTCACTAATTGGTCCTGAAACTTTAGAAGAATCATTCCCATTCTTTGGTTATGTTTGGAAAGATAAAAATAAGATGACTAACATTTTAGGTTACCACTTAATCATTTTAGGTCTAGGGGCTTGGTTACTTGTTTGGAAAGCTATGTACTTCGGTGGTGTTTATGATACTTGGGCGCCTGGTGGTGGTGATGTTCGTGTTATTACTAATCCAACAACAAACGCTGCTGTTATTTTTGGTTACCTTGTAAAATCGCCTTTTGGTGGTGATGGTTGGATTTGTAGTGTTGATAATATGGAAGACATTATAGGTGGTCACATTTGGATTGGTACTTTAGAAATTCTTGGTGGTATTTGGCACATTTATACAACTCCATGGCCGTGGGCACGTCGTGCTTTTGTATGGTCTGGTGAGGCTTACCTATCATACAGTCTCGCTGCTATATCTATGATGGGTTTCATTGCTTGTTGTTTCTCTTGGTTCAATAATACAGCTTATCCAAGTGAGTTTTATGGTCCAACGGGTCCTGAAGCAAGTCAATCACAAGCGTTTACATTCCTTGTACGTGACCAACGTTTAGGGGCTAACGTAGCGTCTGCACAAGGTCCTACAGGTCTGGGTAAATACTTAATGCGTTCACCTACTGGTGAAGGAAGGATCATTGAATCTATCAACAAACCACAACACCGTGAACAAACCATGTTGGCCACGCCTCAC--TTTT---TGTGAGACGCTGGTC---TTTTGCCAACCAACC-AACACCAAACG-AACAACTAACTAA-ACA----TGAGGGCG--CAGCTCAGAGCTGTACCTTCACAAACCAAGACAACTCTCAACAACGGATATCTTGGCTCTCAGATCGATGAAGAACGCAGCGAAATGCGATACGTAGTGTGAATTGCAGAAATACGTGAATCATCGAATCTTTGAACGCATATTGCGCTCGAGGCCTCGGCCAAGAGCATGTCTGCCTCAGCGTCGGGTTAAA---ATT--CATC--CCAACC--ACC--CATGTGGT--GGTTGAGCGGTGG---AACTGGCTGTCCTGCCGA---TCCCAGT--ACAC------ACGGGAGAA---GCGGGTCAGTTGAAGCGCAGATGTTGCTGATGGACCCTACCAC--GGGCCTCTACTGGGTAGGCAACTCGCTTGCTGAAATGCTTTAGTAGATGGCTTTGGGACTGTGAGCAGCACAAACCAGGA--GTGCTCGT-CA----TGAGCACAAACCCT--CCTTTTTCTCGACCTGAGCTCAGGCAAGATTTCGGCCCTTGAGAAGACGTATGAGCTGCCCGATGGCCAGGTGCGATGGGTGCAGGGTAGCAAGTAGAGCCACTG---------TGGGTTTACATCGGGTCTACTTGCTGAATGTCGGAGCAG---ACGACCATGATT--AAG-CTTCCTTCACCCACTTCTAATATCTC---TTATGCGGCATGCAATCACAGCCCATCACCATTGGCAACGAGCGGTTCCGGTGCCCGGAGGTGCTGTTCAACCCGAGCATGATCGGCCTGGAGGCAGTCGGCATCCATGACACAACCTTCAACAGTATCATGAAGTGTGATGTTGACATCCGCAAGGACTTGTACAACAACATCGTGCTGTCGGGCGGTACTACTATGTTCCCAGGTAGGTCTACTCTTCCGGTCACTTATACGCGTAATGTTG-------------ACAGGTCCACGCGACTGTGG-CCCCCTGTATT-GC--GCGATTA----------ACCCTCTTGTCCCTGC------------TGTGTCTGCATTAGGCATTGCGGAGCGCATGAGCAAAGAGATCACCGCTCTTGCTCCATCAGCAATGAAGATCAAGGTGGTGGCGCCTCCAGAGCGCAAGTATTCCGTGTGGATAGGTGGCTCCATCCTGGCGT
>VxPG
GCTGGGTTCAAAGCTGGTGTAAAAGACTATCGTTTAACATACTACACACCTGACTATGTAGTAAAAGACACTGACATCTTAGCAGCATTTCGTATGACTCCACAACCAGGTGTTCCACCTGAAGAATGTGGTGCTGCTGTTGCTGCTGAATCATCAACAGGTACTTGGACAACTGTATGGACTGACGGTTTAACAAGTCTTGACCGTTACAAAGGTCGTTGTTATGACATCGAGCCAGTTCCAGGTGAAGACAACCAGTACATTGCATATGTGGCTTATCCTATTGACTTATTTGAAGAAGGTTCAGTAACAAACATGTTTACTTCAATTGTAGGTAACGTATTTGGTTTCAAAGCTCTACGTGCTTTACGTCTTGAAGATCTTCGCATTCCACCTGCTTATGTTAAAACATTCCAAGGTCCACCTCATGGTATTCAGGTAGAACGTGACAAATTAAACAAATATGGTCGTGGTCTTTTAGGTTGTACAATCAAACCTAAATTAGGTCTTTCAGCTAAAAACTACGGTCGTGCTGTTTATGAGTGTTTACGTGGTGGTTTAGACTTTACTAAAGACGACGAAAACGTTAACTCACAACCATTCATGCGTTGGAGAGACCGTTTCCTTTTCGTAGCTGAAGCTATTTACAAAGCACAAGCAGAAACTGGTGAAGTTAAAGGTCACTATTTAAACGCTACTGCTGGTACTTGTGAAGAAATGTTAAAACGTGCTCAGTGTGCTAAAGAATTAGGTGTACCTATTATTATGCATGACTATCTAACAGGCGGTTTTACAGCTAACACATCATTAGCTTCTTACTGCCGTGATAATGGTCTTCTGCTACACATTCACCGTGCAATGCACGCTGTAATTGACCGTCAACGTAACCACGGTATACATTTCCGTGTTCTTGCTAAAGCTCTTCGTATGTCTGGTGGTGACCACCTTCACTCTGGTACTGTTGTAGGTAAACTAGAAGGTGAACGTGAAGTTACTTTAGGTTTCGTAGATTTAATGCGTGACGACTACATTGAAAAAGATCGTAGCCGTGGTATTTACTTTACTCAAGATTGGTGTTCAATGCCAGGTGTAATGCCAGTAGCATCAGGTGGTATTCACGTATGGCACTTACCTCACATAGCTACTTTAGGTTACGGTGTAGGTCCTGGTGGTGAAATTATTGATACATTCCCATATTTTGTATCAGGTGTTTTACACTTAATTTCATCAGCTGTTCTAGGTTTCGGAGGTGTTTATCACTCACTAATTGGTCCTGAAACTTTAGAAGAATCATTCCCATTCTTTGGTTATGTTTGGAAAGATAAAAACAAGATGACTAACATTTTAGGTTACCACTTAATCATTTTAGGTCTAGGGGCTTGGTTACTTGTTTGGAAAGCTATGTACTTCGGTGGTGTTTATGATACTTGGGCGCCTGGTGGTGGTGATGTTCGTGTTATTACTAACCCAACAACAAACGCTGCTGTTATTTTTGGTTACCTTGTAAAATCGCCCTTTGGTGGTGATGGTTGGATTTGTAGTGTTGATAATATGGAAGACATTATTGGTGGTCACATTTGGATTGGTACATTAGAAATTCTTGGTGGTATTTGGCACATTTATACAACACCATGGCCGTGGGCACGTCGTGCTTTTGTATGGTCTGGTGAAGCGTACTTATCTTACAGTCTTGCTGCTATATCTATGATGGGTTTCATTGCTTGTTGTTTCTCTTGGTTCAATAATACAGCTTATCCAAGTGAGTTTTATGGTCCAACGGGTCCTGAAGCAAGTCAATCACAAGCGTTTACATTCCTTGTACGTGACCAACGTTTAGGAGCTAACGTAGCTTCTGCACAAGGTCCTACAGGTCTGGGTAAATACTTAATGCGTTCACCTACTGGTGAAGGAAGGATCATTGAATCTATCAACACTCCACAACACTGTGCACAAACCATGTTGGCCTCGCCTCAC--GTCT---TGTGAGGTGTTGGTC---TTTTGCCAACCAACC-AAAACCGAACT-CATAACTAACAAATATT----TGAGGGCG--TAGCTTAGAGCTGCACCTTCGCAAACCAAGACAACTCTCAACAACGGATATCTTGGCTCTCAGATCGATGAAGAACGCAGCGAAATGCGATACGTAGTGTGAATTGCAGAAATACGTGAATCATTGAATCTTTGAACGCAAATTGCGCTCGAGGCCTCGGCCAAGAGCATGTCTGCCTCAGCGTCGGGTTAAA---ACT--CATC--GCAACC--ATC--CATGTGGT--GGTTGTACGGTGG---AACTGGCTGTCCTGCCGA---TCCTAGT--ACATG---T-ACGGGAGAA---GCGGGTCAGTTGAAGCGAAGCTGTTGTTGATGGACCCTACTGC--GGGCCTCTACTGGGTAGGCAACTCGTTTGCTTTACTGCTTTAGTAGATGGCTTTGGGACTGTGAACAGCACAAACCAGGA--GTGCTCAT-CA----TGAGTACAAACCCT--CCTTTT-CTCGACCTGAGCTCAGGCAAGATTTCGGCCCTTGAGAAGACTTATGAGCTGCCCGATGGCCAGGTGCGAC-GGAGAAGGGCAGCTGGTGCAGCCACACGAAACGAACTGGGTTTGCATTTGTCGCACTTGGTTATCATTCGAACAATACATAACCATGATCCGAAG-CTTCCTTGGAACGCACTCATTATACCCATTCATG-GGCATTCTGCCGCAGCCCATCACAATCGGCAACGAGCGGTTCCGGTGCCCGGAGGTGCTGTTCAACCCAAGCATGATCGGCCTGGAGGCAGTCGGCATCCACGACACCACCTTCAACAGCATCATGAAGTGCGATGTAGACATCCGCAAGGACCTGTACAACAACATCGTGCTGTCGGGCGGTACCACCATGTTCCCAGGTAAACCTAGCAGATCGGTCATTTTTATGCGTAATCCTGCTAACGGTCGAAAGCGGTTTCAAGCGACCGTCC-CCCCGTGTACT-GC--GCGAATAACCCGTGAACATTATCGTGTTCCTGC--------TGTTTGTGTGTGCGTTAGGCATTGCCGAGCGCATGAGCAAGGAGATCACCGCTCTGGCACCATCAGCAATGAAGATCAAGGTGGTGGCGCCTCCAGAGCGCAAGTACTCTGTCTGGATCGGTGGCTCCATCCTGGCGT
>Vlongi_NZ5
GCTGGGTTCAAAGCTGGTGTAAAAGACTATCGTTTAACATACTACACACCTGACTATGTAGTAAAAGACACTGACATCTTAGCAGCATTTCGTATGACTCCACAACCAGGTGTTCCACCTGAAGAATGTGGTGCTGCTGTTGCTGCTGAATCATCAACAGGTACTTGGACAACTGTATGGACTGACGGTTTAACAAGTCTTGACCGTTACAAAGGTCGTTGTTATGACATCGAGCCAGTTCCAGGTGAAGACAACCAGTACATTGCATATGTGGCTTATCCTGTTGACTTATTTGAAGAAGGTTCAGTAACAAACATGTTTACTTCAATTGTAGGTAACGTATTTGGTTTCAAAGCTCTACGTGCTTTACGTCTTGAAGATCTTCGCATTCCACCTGCTTATGTTAAAACATTCCAAGGTCCACCTCATGGTATTCAGGTAGAACGTGATAAATTAAACAAATATGGTCGTGGTCTTTTAGGTTGTACAATCAAACCTAAATTAGGTCTTTCAGCTAAAAACTACGGTCGTGCTGTTTATGAGTGTTTACGTGGTGGTTTAGACTTTACTAAAGACGACGAAAACGTTAACTCACAACCATTCATGCGTTGGAGAGACCGTTTCCTTTTCGTAGCTGAAGCTATTTACAAAGCACAAGCAGAAACTGGTGAAGTTAAAGGTCACTATTTAAACGCTACTGCTGGTACTTGCGAAGAAATGTTAAAACGTGCTCAGTGTGCTAAAGAATTAGGTGTACCTATTATTATGCATGACTATCTAACAGGCGGTTTCACAGCTAACACATCATTAGCTTCTTACTGCCGTGATAATGGTCTTCTTTTACACATACACCGTGCAATGCATGCTGTAATTGACCGTCAACGTAACCACGGTATACATTTCCGTGTTCTTGCTAAAGCTCTTCGTATGTCTGGTGGTGACCACCTTCACTCTGGTACTGTTGTAGGTAAACTAGAAGGTGAACGTGAAGTTACTTTAGGTTTCGTAGATTTAATGCGTGACGACTACATTGAAAAAGATCGTAGCCGTGGTATTTACTTTACTCAAGATTGGTGTTCAATGCCAGGTGTAATGCCAGTAGCATCAGGTGGTATTCACGTGTGGCACTTACCTCACATTGCTACTTTAGGTTACGGTGTAGGTCCTGGTGGTGAAATTCTAGATACATTCCCATATTTTGTATCAGGTGTTTTACACTTAATTTCATCAGCTGTTCTAGGTTTCGGAGGTGTTTATCACTCACTAATTGGTCCTGAAACTTTAGAAGAATCATTCCCGTTCTTTGGTTATGTTTGGAAAGATAAAAACAAGATGACTAATATTTTAGGTTACCACTTAATCATTTTAGGTCTAGGGGCTTGGTTACTTGTTTGGAAAGCTATGTACTTCGGTGGTGTTTATGATACATGGGCGCCTGGTGGTGGTGATGTTCGTGTTATTACTAACCCAACAACAAACGCTGCTGTCATTTTTGGTTACCTAGTAAAATCGCCTTTTGGTGGTGATGGTTGGATTTGTAGTGTTGATAATATGGAAGACATTATTGGTGGTCACATTTGGATTGGTACATTAGAAATTCTTGGTGGTATTTGGCACATTTATACAACTCCATGGCCGTGGGCACGTCGTGCTTTTGTATGGTCTGGTGAAGCTTACCTATCATACAGTCTTGCTGCTATATCTATGATGGGTTTCATTGCTTGTTGTTTCTCTTGGTTCAATAATACAGCTTATCCAAGTGAGTTTTATGGTCCAACGGGTCCTGAAGCAAGTCAATCACAAGCGTTTACATTTCTTGTACGTGACCAACGTTTAGGAGCTAACGTAGCTTCTGCACAAGGTCCTACAGGTCTGGGTAAATACTTAATGCGTTCACCTACTGGTGAAGGAAGGATCATTGAATCTATCAACACTCCACACCACTGTGCACAATCTATGTTGGCCTCGCCCCACACCTCACGGTGTGAGGCGCTGGTCTTTTTTTGCCAACCAACCCAACACCAAACG-AGCAGCAACCAAA-ATCTGAGAGGGGGCG--TGGCTTAGAGCTGCACCCTCGCAAACCAAGACAACTCTCAACAACGGATATCTTGGCTCTCAGATCGATGAAGAACGCAGCGAAATGCGATACGTAGTGTGAATTGCAGAAATACGTGAATCATCGAATCTTTGAACGCATATTGCGCTCGAGGCCTCGGCCAAGAGCATGTCTGCCTCAGCGTCGGGTTATACATACTCACATCCCCCAACCCCATA--TA-CCTGTGTGGTTGAGCGGTGGGAGAACTGGCTGTCCCGCGGAGCCTCTC-TT----------C-TCGGGAGAAGAAGTGGGTCAGTCCAAGCGAAGCTGTTGCTGACGGACCCTAAAAC--GGGCCTCTACTGGGTAGGCAACTCGCTTGCTGCAATGCTTTAGTAGGTGGCTCTGGGACTGTGAGCAGCACAAAACAGGA-GGTGCGCCCCCA--TCTGCGCACCAACCCTTTCATTTT-CTCGACCTGAGCTCAGGCAAGATTTCGGCCCTTGAGAAGTCATATGAGCTGCCCGATGGCCAGGTGCGAC-GGCAAGGGGCATCAGGTGGAGCCACACGAAACGAATTGGTTTTTTGTGGGGTCCACTTCGTAA----TCGTCCAATGAGTAA--ATAATCCTAAG-CTTC------ACGCACTAA------------------CATGCTGCCGCAGCCCATCACCATTGGCAACGAGCGGTTCCGGTGCCCGGAGGTGCTGTTCAACCCGAGCATGATCGGCCTGGAGGCAGTCGGCATCCACGACACCACCTTCAACAGCATCATGAAGTGCGATGTAGATATTCGCAAGGATCTGTACAACAACATCGTGCTGTCAGGCGGTACTACTATGTTCCCAGGTAACCCT-------------------TGCGTACTGTTACTCGAAGTTTCCCACTAA-TCATGCAACCGTTCTCCCTGTCCCCTAACCACCGAATAACTC-CA---ACCCTCGT--TTCTGC------------TCTGACTGCGTTAGGAATTGCCGAGCGCATGAGCAAGGAGATCACCGCTCTGGCTCCATCAGCAATGAAGATCAAGGTGGTGGCGCCTCCAGAGCGCAAGTATTCGGTATGGATCGGTGGCTCCATTCTGGCGT
>Vcapensis
GCTGGGTTCAAAGCCGGTGTAAAAGACTATCGTTTAACATACTACACACCTGACTATGTAGTAAAAGACACTGACATCTTAGCAGCATTCCGTATGACTCCACAACCAGGTGTACCACCTGAAGAATGTGGTGCTGCTGTTGCTGCTGAATCATCAACAGGTACATGGACAACTGTATGGACTGATGGGTTAACAAGTCTTGACCGTTACAAAGGTCGTTGTTATGACATCGAGCCAGTTCCTGGTGAAGACAACCAGTACATTGCATATGTTGCTTATCCTGTTGACTTATTTGAAGAAGGTTCAGTAACAAACATGTTTACTTCAATTGTAGGTAACGTATTTGGTTTCAAAGCTCTACGTGCTTTACGTCTTGAAGATCTTCGCATTCCACCTGCTTATGTTAAAACATTCCAAGGTCCACCTCATGGTATTCAGGTAGAACGTGACAAATTAAACAAATATGGTCGTGGTCTTTTAGGTTGTACAATCAAACCTAAATTAGGTCTTTCAGCTAAAAACTATGGTCGTGCTGTTTATGAGTGTTTACGTGGTGGTTTAGATTTTACTAAAGACGACGAAAACGTTAACTCACAACCATTCATGCGTTGGAGAGATCGTTTCCTTTTCGTAGCTGAAGCTATTTACAAAGCACAAGCAGAAACTGGTGAAGTTAAAGGTCACTATTTAAACGCTACTGCTGGTACTTGCGAAGAAATGTTAAAACGTGCTCAATGTGCTAAAGAATTAGGTGTACCTATTATTATGCATGATTATCTAACAGGCGGTTTCACAGCTAACACATCATTAGCTTCTTATTGCCGTGATAATGGCCTTCTACTACATATTCACCGTGCAATGCACGCTGTAATTGACCGTCAACGTAACCACGGTATACATTTCCGTGTTCTTGCTAAAGCTCTTCGTATGTCTGGTGGTGACCACCTTCACTCTGGTACGGTTGTAGGTAAACTAGAGGGTGAACGTGAAGTTACTTTAGGTTTCGTAGATTTAATGCGTGATGACTACATTGAAAAAGATCGTAGCCGTGGTATTTACTTTACTCAAGATTGGTGCTCAATGCCAGGTGTAATGCCAGTAGCATCAGGTGGTATTCACGTATGGCACTTACCTCACATTGCTACTTTAGGTTACGGTGTAGGTCCTGGTGGTGAAATTATTGATACATTTCCATATTTTGTATCAGGTGTTTTACACTTAATATCATCAGCAGTTCTAGGTTTCGGAGGTGTTTATCACTCACTAATAGGTCCTGAAACGTTAGAAGAATCATTCCCATTCTTTGGGTACGTTTGGAAAGATAAAAACAAAATGACTAACATTTTAGGTTACCACCTAATCATTTTAGGTCTAGGGGCTTGGTTACTTGTTTGGAAAGCTATGTATTTCGGTGGTGTTTATGATACTTGGGCGCCTGGTGGTGGAGATGTTCGTGTTATTACTAACCCAACAACAAACGCTGCTGTTATTTTTGGTTACCTTGTAAAATCGCCTTTTGGTGGTGATGGTTGGATTTGTAGTGTTGATAATATGGAAGATATTATTGGTGGTCACATTTGGATTGGTACATTAGAAATTCTTGGTGGTATTTGGCACATTTATACAACCCCATGGCCTTGGGCACGTCGTGCTTTTGTATGGTCTGGTGAAGCTTATCTATCATACAGTCTCGCTGCTATATCTATGATGGGTTTCATTGCTTGTTGTTTCTCTTGGTTCAATAATACAGCTTATCCTAGTGAGTTTTATGGTCCAACGGGTCCTGAAGCAAGTCAATCACAAGCTTTTACATTCCTTGTACGTGACCAACGCTTAGGGGCTAATGTAGCTTCTGCACAAGGTCCTACAGGTCTAGGTAAATACTTAATGCGTTCACCTACTGGTGAAGGAAGGATCATTGAATCTATCAACACTCCACAATACTGTGCACAAACCATGTTGGCCTCGCCTCAC--GTGC---AGTGAGGTGTTGGTC---TTTTGCCAACCAACC-AACCCCTAACC-GAAAACTACCATA-ATT----AGAGGGCG--TAGCTTAGAGCTGCACCCTCACGAACCAAGACAACTCTCAACAACGGATATCTTGGCTCTCAGATCGATGAAGAACGCAGCGAAATGCGATACGTAGTGTGAATTGCAGAAATACGTGAATCATCGAATCTTTGAACGCATATTGCGCTCGAGGCCTCGGCCAAGAGCATGTCTGCCTCAGCGTCGGGTTAAA---ACT--CATC--CAGACC--ACCCACATGTGGT--GGTTGTGCGATGG---AACTGGCTGTCCCGCAAT--TTTGC-TTGTACAT----C-AGGCAAATAAAAGCGGGTCAGCTGAAGTACAGCTGTTGCTGATGGACCCTACAAT--GGGCCTCTACTGGGTAGGCAACTCGCTTGCTACAATGCTTTAGTAGGTGGCTTTGGGACTGTGAGCAGCACGAATCAGGA--AAACTCGT-CA----CGAGTT-AAACCC---CCTTTTTCTCGACCTGAGCTCAGGCAAGATTTCGGCCCTTGAGAAGACGTATGAGCTGCCCGATGGCCAGGTAAGAT--AAGAGGGGCAGTAGGAGCAGCCATTCCTAACGATTTTGTTTCAACTGCACAGC-----GTTACCGCGCTTG---------ACCATCGTACAAAC-------AGCACAACGCTCGCCGTTTCCATCCATG-GGTATGATGCCGCAGCCCATCACCATCGGCAACGAGCGTTTCCGGTGCCCAGAGGTGCTGTTCAACCCGAGCATGATCGGTCTGGAGGCAGTCGGTATTCACGACACCACCTTCAACAGCATCATGAAGTGCGATGTAGACATCCGCAAGGACCTGTACAACAACATCGTGCTGTCGGGCGGTACCACCATGTTCCCAGGTAGGCCTAGCCGTCCAGTCGTTTCAGTACGTAGTCCTGC------------AATAATT---ACGACCACTA---------ATTCGC--GCAA-------------ATGCTCGTGTGCCTGT-------------------GCGTTAGGCATTGCCGAGCGCATGAGCAAGGAGATTACCGCCCTGGCACCATCGGCGATGAAAATCAAGGTGGTTGCGCCACCGGAGCGCAAGTACTCGGTCTGGATTGGTGGCTCCATCCTGGCGT
>Vglobator
GCTGGGTTCAAAGCCGGTGTAAAAGACTATCGTTTAACATACTACACACCTGACTATGTAGTAAAAGAGACTGACATCTTAGCAGCATTCCGTATGACTCCACAACCAGGCGTACCGCCTGAAGAATGTGGTGCTGCTGTTGCTGCTGAATCATCAACAGGTACATGGACAACTGTATGGACGGATGGGTTAACAAGTCTTGACCGTTACAAAGGTCGTTGTTATGACATCGAGCCAGTTCCTGGTGAAGACAACCAGTACATTGCATATGTTGCTTATCCTGTTGACTTATTTGAAGAAGGTTCAGTAACAAACATGTTTACTTCAATTGTAGGTAACGTTTTTGGTTTCAAAGCTCTACGTGCTTTACGTCTTGAAGATCTTCGCATTCCACCTGCTTATGTTAAAACATTCCAAGGTCCACCTCATGGTATTCAGGTAGAACGTGACAAATTAAACAAATATGGTCGTGGTCTTTTAGGTTGTACAATCAAACCTAAATTAGGTCTTTCAGCTAAAAACTATGGTCGTGCTGTTTATGAGTGTTTACGTGGTGGTTTAGATTTTACTAAAGACGACGAAAACGTTAACTCACAACCATTCATGCGTTGGAGAGATCGTTTCCTTTTCGTAGCTGAAGCTATTTACAAAGGACAAGCAGAAACTGGTGAAGTTAAAGGTCACTATTTAAACGCTACTGCTGGTACTTGCGAAGAAATGTTAAAACGTGCTCAATGTGCTAAAGAATTAGGTGTACCTATTATTATGCATGATTATCTAACAGGTGGTTTCACAGCTAATACATCATTAGCTTCGTATTGCCGTGATAATGGCCTTCTACTACATATTCACCGTGCAATGCACGCTGTAATTGACCGTCAACGTAACCACGGTATACATTTCCGTGTTCTTGCTAAAGCTCTTCGTATGTCTGGTGGTGACCACCTTCACTCTGGTACGGTTGTAGGTAAACTAGAGGGTGAACGTGAAGTTACTTTAGGTTTCGTAGATTTAATGCGTGATGACTACATTGAAAAAGATCGTAGCCGTGGTATTTACTTTACTCAAGATTGGTGTTCAATGCCAGGTGTAATGCCAGTAGCATCAGGTGGTATTCACGTATGGCACTTACCTCACATTGCTACTTTAGGTTACGGGGTAGGTCCTGGTGGTGAAATTATTGATACATTTCCATATTTTGTATCAGGTGTTTTACACTTAATATCATCAGCAGTTCTAGGTTTCGGAGGTGTTTATCACTCACTAATAGGTCCTGAAACCTTAGAAGAATCATTCCCATTCTTTGGGTACGTTTGGAAAGATAAAAACAAAATGACTAACATTTTAGGTTACCACCTAATCATTTTAGGTCTAGGGGCTTGGTTACTTGTTTGGAAAGCTATGTATTTCGGTGGTGTTTATGATACTTGGGCGCCTGGTGGTGGCGATGTTCGTGTTATTACTAACCCAACAACAAACGCTGCTGTTATTTTTGGTTACCTTGTAAAATCGCCTTTTGGTGGTGATGGTTGGATTTGTAGTGTTGATAATATGGAAGATATTATTGGTGGTCACATTTGGATTGGTACATTAGAAATTCTTGGTGGTATTTGGCACATTTATACAACACCATGGCCGTGGGCACGTCGTGCTTTTGTATGGTCTGGTGAAGCTTATCTATCATACAGTCTCGCTGCTATATCTATGATGGGTTTCATTGCTTGTTGTTTCTCTTGGTTCAATAATACAGCTTATCCTAGTGAGTTTTATGGTCCAACAGGTCCTGAAGCAAGTCAATCACAAGCGTTTACATTCCTTGTACGTGACCAACGCTTAGGGGCTAATGTAGCTTCTGCACAAGGTCCTACCGGTCTAGGTAAATACTTAATGCGTTCACCTACTGGTGAAGGAAGGATCATTGAATCTATCAACACTCCACAACACTGTGCACAAACCATGTTGGCCTCGCCTCAC--GTGC---AGTGAGGCGTTGGTC---TTTTGCCAACCAACC-AACCCCTAACC-GAAAACTACCATA-ATT----TGAGGGCG--TAGCTTAGAGCTGCACCCTCACGAACCAAGACAACTCTCAACAACGGATATCTTGGCTCTCAGATCGATGAAGAACGCAGCGAAATGCGATACGTAGTGTGAATTGCAGAAATACGTGAATCATCGAATCTTTGAACGCATATTGCGCTCGAGGCCTCGGCCAAGAGCATGTCTGCCTCAGCGTCGGGTTAAA---TCT--CATC--CAGACCC-ACCCACATGTGGT--GGTTGTGCGATGG---AACTGGCTGTCCCGCATT--TTTGC-TTGCACGT----C-AGGCAAATAAAAGCGGGTCAGCTGAAGTACAGCTGTTGCTGATGGACCCTACAAC--GGGCCTCTACTGGGTAGGCAACTCGCTTGCTACAATGCTTTAGTAGGTGGCTTTGGGACTGTGAGCAGCACGAATCAGGA--TTACTCGT-CA----TGAGTT-AAAACC---CCTTTTTCTCGACCTGAGCTCAGGCAAGATTTCGGCCCTTGAGAAGACGTATGAGCTGCCCGATGGCCAGGTGAGATAAGAGCGG--CAGTAGCAGCAGCCTTTCATAACAATTTCGGTTTACCTGCACAGC-----GTTACTGCATGACCATCGTACAAACAGCACCTGA----------------CGCTCACCGTTTCTATCCATGTGGCATGATGCCGCAGCCCATCACCATCGGCAACGAGCGTTTCCGATGCCCAGAGGTGCTGTTCAACCCGAGCATGATCGGTCTGGAGGCAGTTGGTATTCACGACACCACCTTCAACAGCATCATGAAGTGCGATGTAGACATTCGCAAGGACCTCTACAACAACATCGTGCTGTCGGGCGGTACCACCATGTTCCCAGGTAGGCCTAGCCGTCTAGTCATTTCAGTCCATAGTCCTGC------------AATAACTCCTTTAA---------------ACTCGC--TTAAAGAGCTCTTA---A--TTTACGCTAATGCGTTTCGCTTGTGTGCCTGTGCGTTAGGCATTGCCGAGCGCATGAGCAAGGAGATTACGGCCCTGGCACCGTCGGCGATGAAAATCAAGGTGGTTGCGCCACCGGAGCGCAAGTACTCGGTCTGGATTGGTGGCTCCATCCTGGCGT
