# Supplementary material for: Two species of the green algae Volvox sect. Volvox from the Japanese ancient lake, Lake Biwa
Source: PLoS One. 2024 Sep 23;19(9):e0310549. doi: 10.1371/journal.pone.0310549 (PMC11419359; doi:10.1371/journal.pone.0310549)
Supplement: S3 Appendix — (TXT) [file pone.0310549.s008.txt]

>1021Biwa1
GGAAGGATCATTGAATCTATCAACACTCCACAACACCGTGCACAAACCATGTTGGCCTCG
CCTCAC--GTCA-TATGTGAGGCGTTGGTC---TTTTGCCAACCAACC-AAAACCAAACC
AAATAACCAACTAACAAC----TGAGGATG--TAGCTCAGAGCTGCATCTTCGCAAACCA
AGACAACTCTCAACAACGGATATCTTGGCTCTCAGATCGATGAAGAACGCAGCGAAATGC
GATACGTAGTGTGAATTGCAGAAATACGTGAATCATCGAATCTTTGAACGCAAATTGCGC
TCGAGGCCTCGGCCAAGAGCATGTCTGCCTCAGCGTCGGGTTAAA---ACT--CATC--G
CAATC--ATC-----CATGTGGT--GATTGTACGGTGG---AACTGGCTGTCCTGCCGA-
--CCCTCGT--ACGTG---T-ACAGGAGAA------GCGGGTCAGTTGAAGCGAAGCTGT
TGCTGATGGACCCTACTAC--GGGCCTCTACTGGGTAGGCAACTCGTTTGCTTAAATGCT
TTAGTAGGTGGCTTTGGGACTGTGAGCAGCACAAACCAGGA--ATGCTCTT-CATATGAG
AGCATAAACCCT---CC-TTTT-CTCGACCTGAGCTCAGGCAAGATT
>Vsp_Sagami
GGAAGGATCATTGAATCTATCAACACTCCACAACACTGTGCACAAACCATGTTGGCCTCG
CCTCAC--GTCA---TGTGAGGCGTTGGTC---TTTTGCCAACCAACC-AAAACCAAACC
-AATAACCAACTAACAAC----TGAGGATG--CAGCTTAGAGCTTCATCTTCGCAAACCA
AGACAACTCTCAACAACGGATATCTTGGCTCTCAGATCGATGAAGAACGCAGCGAAATGC
GATACGTAGTGTGAATTGCAGAAATACGTGAATCATCGAATCTTTGAACGCAAATTGCGC
TCGAGGCCTCGGCCAAGAGCATGTCTGCCTCAGCGTCGGGTTAAA---ACT--CATC--G
CATCC--ATC-----CATGTGGT--GGTTGTACGGTGG---AACTGGCTGTCCTGCCGA-
--TCTTCGT--ACATG---T-ACAAGAGAA------GCGGGTCAGCTGAAGCGAAGCTGT
TGCTGATGGACCCTACTAT--GGGCCTCTACTGGGTAGGCAACTCGTTTGCTGTAATGCT
TTAGTAGGTGGCTTTGGGACTGTGAGCAGCACAAACCAGGAATATGCTCTT-CA----TG
AGCATAAACCCT---CC-TTTT-CTCGACCTGAGCTCAGGCAAGATT
>Vferrisii
GGAAGGATCATTGAATCTATCAACACTCCACAACACTGTGCACAAACCATGTTGGCCTCG
CCTCAC--GTCA---TGTGAGGCGTTGGTC---TTTTGCCAACCAACC-AAAACCAAACC
-AATAACCAACTAACAAC----TGAGGATG--CAGCTTAGAGCTTCATCTTCGCAAACCA
AGACAACTCTCAACAACGGATATCTTGGCTCTCAGATCGATGAAGAACGCAGCGAAATGC
GATACGTAGTGTGAATTGCAGAAATACGTGAATCATCGAATCTTTGAACGCAAATTGCGC
TCGAGGCCTCGGCCAAGAGCATGTCTGCCTCAGCGTCGGGTTAAA---ACT--CATC--G
CATCC--ATC-----CATGTGGT--GGTTGTACGGTGG---AACTGGCTGTCCTGCCGA-
--TCTTCGT--ACATG---T-ACAGGAGAA------GCGGGTCAGCTGAAGCGAAGCTGT
TGCTGATGGACCCTACTAT--GGGCCTCTACTGGGTAGGCAACTCGTTTGCTGTAATGCT
TTAGTAGGTGGCTTTGGGACTGTGAGCAGCACAAACCAGGAATATGCTCTT-CA----TG
AGCATAAACCCT---CC-TTTT-CTCGACCTGAGCTCAGGCAAGATT
>Bi_F_915_LC310195
------------------------------------------------------------
------------------------------------------------------------
------------------------------------------------------------
------------------------------------------------------------
----------------------------------------------AACGCAAATTGCGC
TCGAGGCCTCGGCCAAGAGCATGTCTGCCTCAGCGTCGGGTTAAA---ACT--CATC--G
CATCC--ATC-----CATGTGGT--GGTTGTACGGTGG---AACTGGCTGTCCTGCCGA-
--TCTTCGT--ACATG---T-ACAAGAGAA------GCGGGTCAGCTGAAGCGAAGCTGT
TGCTGATGGACCCTACTAT--GGGCCTCTACTGGGTAGGCAACTCGTTTGCTGTAATGCT
TTAGTAGGTGGCTTTGGGACTGTGAGCAGCACAAACCAGGAATATGCTCTT-CA----TG
AGCATAAACCCT---CC-TTTT-CTCGACCTGAGCTCAGGCAAGATT
>Vrou_AF_female
GGAAGGATCATTGAATCTATCAACACTCCACAACACCGTGCACAAACCATGTTGGCCTCG
CCTCAT--GTCA---TGTGAGGCGTTGGTC---TTTTGCCAACCAACC-AAAACCAAACC
-AATAACCAACTAACAAT----TGAGGATG--CAGCTTAGAGCTTCATCTTCGCAAACCA
AGACAACTCTCAACAACGGATATCTTGGCTCTCAGATCGATGAAGAACGCAGCGAAATGC
GATACGTAGTGTGAATTGCAGAAATACGTGAATCATCGAATCTTTGAACGCAAATTGCGC
TCGAGGCCTCGGCCAAGAGCATGTCTGCCTCAGCGTCGGGTTAAA---ACT--CATC--G
CAACC--ATC-----CATGTGGT--GGTTGTACGGTGG---AACTGGCTGTCCTGCCGA-
--CCCTCGT--ACATG---T-ACAGGAGAA------GCGGGTCAGCTGAAGCGAAGCTGT
TGCTGATGGACCCTGCTAT--GGGCCTCTACTGGGTAGGCAACTCGTTTGCTGTAATGCT
TTAGTAGGTGGCTTTGGGACTGTGAGCAGCACAAACCAGGA--ATGCTCTT-CAT---TG
AGCATAAACCCT---CC-TTTT-CTCGACCTGAGCTCAGGCAAGATT
>Vrou_AF_male
GGAAGGATCATTGAATCTATCAACACTCCACAACACCGTGCACAAACCATGTTGGCCTCG
CCTCAT--GTCA---TGTGAGGCGTTGGTC---TTTTGCCAACCAACC-AAAACCAAACC
-AATAACCAACTAACAAC----TGAGGATG--CAGCTTAGAGCTTCATCTTCGCAAACCA
AGACAACTCTCAACAACGGATATCTTGGCTCTCAGATCGATGAAGAACGCAGCGAAATGC
GATACGTAGTGTGAATTGCAGAAATACGTGAATCATCGAATCTTTGAACGCAAATTGCGC
TCGAGGCCTCGGCCAAGAGCATGTCTGCCTCAGCGTCGGGTTAAA---ACT--CATC--G
CAACC--ATC-----CATGTGGT--GGTTGTACGGTGG---AACTGGCTGTCCTGCCGA-
--CCCTCGT--ACATG---T-ACAGGAGAA------GCGGGTCAGCTGAAGCGAAGCTGT
TGCTGATGGACCCTGCTAT--GGGCCTCTACTGGGTAGGCAACTCGTTTGCTGTAATGCT
TTAGTAGGTGGCTTTGGGACTGTGAGCAGCACAAACCAGGA--ATGCTCTT-CAT---TG
AGCATAAACCCT---CC-TTTT-CTCGACCTGAGCTCAGGCAAGATT
>Vrou_JP
GGAAGGATCATTGAATCTATCAACACTCCACAACACCGTGCACAAACCATGTTGGCCTCG
CCTCAT--GTCA---TGTGAGGCGTTGGTC---TTTTGCCAACCAACC-AAAACCAAACC
-AATAATCAACTAACAAC----TGAGGATGCACAGCTTAGAGCTTCATCTTCGCAAACCA
AGACAACTCTCAACAACGGATATCTTGGCTCTCAGATCGATGAAGAACGCAGCGAAATGC
GATACGTAGTGTGAATTGCAGAAATACGTGAATCATCGAATCTTTGAACGCAAATTGCGC
TCGAGGCCTCGGCCAAGAGCATGTCTGCCTCAGCGTCGGGTTAAA---ACT--CATC--G
CAACC--ATC-----CATGTGGT--GGTTGTACGATGG---AACTGGCTGTCCTGCCGA-
--CCCTCGT--ACATG---T-ACAGGAGAA------GCGGGTCAGCTGAAGCGAAGCTGT
TGCTGATGGACCCTACTAT--GGGCCTCTACTGGGTAGGCAACTCGTTTGCTGTAATGCT
TTAGTAGGTGGCTTTGGGACTGTGAGCAGCACAAACCAGGA--ATGCTCTT-CA----TG
AGCATGAACCCT---CC-TTTT-CTCGACCTGAGCTCAGGCAAGATT
>Bi_F_550_LC309830
------------------------------------------------------------
------------------------------------------------------------
------------------------------------------------------------
------------------------------------------------------------
----------------------------------------------AACGCAAATTGCGC
TCGAGGCCTCGGCCAAGAGCATGTCTGCCTCAGCGTCGGGTTAAG---ACT--CATC--G
CATCC--ATC-----CATGTGGT--GGTTGTACGGTGG---AACTGGCTGTCCTGCCGA-
--TCTTCGT--ACATG---T-ACAAGAGAA------GCGGGGCAGCTGAATCGAAGCTGT
TGCTGATGGACCCTACTAT--GGGCCTCTACTGGGTAGGGCACTCGTTTGCTGTGATGCT
TTAGTAGATGGCTGTGGTACTGTGAGAAGCACAAACCAAGAATATGCTCGT-CA----TG
GGCGTAACCCCT---CC-TTTT-TTCGACCTGAGCGCAGGCAAGATT
>Bi_F_727_LC310007
------------------------------------------------------------
------------------------------------------------------------
------------------------------------------------------------
------------------------------------------------------------
----------------------------------------------AACGCAAATTGCGC
TCGAGGCCTCGGCCAAGAGCATGTCTGCCTCAGCGTCGGGTTAAA---ACT--CATC--G
CATCC--ATC-----CATGTGGT--GGTTGTACGGTGG---AACTGGCTGTCCTGCCGA-
--TCTTCGT--ACATG---T-ACAAGAGAA------GCGGGTCAGCTGAAGCGGAGCTGT
TGCTGATGGACCCTACTAT--GGGCCTCTACTGGGTAGGCAACTTGTTTGCTGTATTGCT
TTAGTAGATGGCTTGGGTACTGTCTTTGGCACGAAGCAGGAGTAT-CTGTT-CAT---AC
AG-GTACAACCAATACCATTTT-CTCGACCTGAGCTCAGGCAAGATT
>Vkirkiorum
GGAAGGATCATTGAATCTATCAACACTCCACAACACTGTGCACAAACCATGTTGGCCTCG
CCTCAT--TTCA---TGTGAGGCGTGGGTC---TTTTGCCAACCAACC-AAAACCAAACT
-AA-AGCCAAATGATACC----TGAGGGCG--CAGCTTAGAGTTGCGTCTTCTCAAACCA
AGACAACTCTCAACAACGGATATCTTGGCTCTCAGATCGATGAAGAACGCAGCGAAATGC
GATACGTAGTGTGAATTGCAGAAATACGTGAATCATCGAATCTTTGAACGCAAATTGCGC
TCGAGGCCTCGGCCAAGAGCATGTCTGCCTCAGCGTCGGGTTAAA---ACT--CATC--A
CAACC--ATC-----CATGTGGT--GGTTGTAAGGTGG---AACTGGCCGTCCTGCCGA-
--CCTC-GT-TACATGACGTCACGAGAAAA------GCGGGTCAGCTGAAGCGAAGCTGT
TGCTGATGGACCCTACTATATGGGCCTCTACTGGGTAGGCAACTTGTTTGCTGTAATGCT
TTAGTAGGTGGCTTTGGGACTGTGAGCAGCACAAACCAGGA--ATGTTCTT-AA----CG
AGCATAAGCCCT---CC-TTTT-CTCGACCTGAGCTCAGGCAAGATT
>Bi_F_168_LC309448
------------------------------------------------------------
------------------------------------------------------------
------------------------------------------------------------
------------------------------------------------------------
----------------------------------------------AACGCAAATTGCGA
TCGAGGCCTCGGCCAAGAGCATGTCTGCCTCAGCGTCGGGTTAAA---ACT--CATC--A
CAACC--ATC-----CATGTGGT--GGTTGTAAGGTGG---AACTGGCCGCCCTGCCGA-
--CCTC-GT-TACATGACGTCACGAGAAAA------GCGGATCAGCTGAAGCGAAGCTGT
TGCTGATGGCCCATACTATATGGGCCTCTACTGGGTATGCAACTTGTTTGCTGTAATGCT
TTAGTAGGTGGCTTTGTGACTGTGAGCAGCACATAACAGGA--ATGTTCTT-AA----CG
AGCATAAGCCCT---CC-TTTT-CTCGACCTGAGCTCAGGCAAGATT
>Bi_F_984_LC310264
------------------------------------------------------------
------------------------------------------------------------
------------------------------------------------------------
------------------------------------------------------------
-----------------------------------------------ACGCAGATTTCGC
TCGAGGCCTCGGCCAAGAGCATGTCTGCCTCAGCGTCGGGTTAAA---ACT--CATC--A
CAACC--ATC-----CATGTGGT--GGTTGTAAGGTGG---AACAGGCCGACCTGCCGA-
--CCTC-GT-TACATGACGTCACGAGAAAA------GCGGGTCAGCTGAAGCGAAGCTGT
TGCTGATGGACCCTACTATATGTGACTCTACTGGGTAGGCAACTTGTTTGCTGTAATGCT
TTAGTAGGTGGATTTGGGACTGTGAGCAGCACAAACCAGGA--ATGTTCTT-AA----CG
AGCATAAGCCAT---AC-TTTT-CTCGACATGATCTCAGGCAAAATT
>Bi_F_1280_LC310560
------------------------------------------------------------
------------------------------------------------------------
------------------------------------------------------------
------------------------------------------------------------
----------------------------------------------AACGCAAATTGCGC
TCGAGGCCTCGGCCAAGAGCATGTCTGCCTCAGCGTCGGGTTAAA---ACT--CATC--A
CAACC--ATC-----CATGTGGT--GGTTGTAAGGTGG---AACTGGCCGTCCTGCCGA-
--CCTC-GT-TACATGACGTCACGAGAAAA------GCGGGTCAGCTGAAGCGAAGCTGT
TGCTGATGGACCCTACTATATGGGCCTCTACTGGGTAGGCAACTTGTTTGCTGTAATGCT
TTAGTAGGTGGCTTTGGGACTGTGAGCAGCACAAACCAGGA--ATGTTCTT-AA----CG
AGCATAAGCCCT---CC-TTTT-CTCGACCTGAGCTCAGGCAAGATT
>Bi_F_596_LC309876
------------------------------------------------------------
------------------------------------------------------------
------------------------------------------------------------
------------------------------------------------------------
----------------------------------------------AACGCAAATTGCGC
TCGAGGCCTCGGCCAAGAGCATGTCTGCCTCAGCGTCGGGTTAAA---ACT--CATC--A
CAACC--ATC-----CATGTGGT--GGTTGTAAGGTGG---AACTGGCCGTCCTGCCGA-
--CCTC-GT-TACATGACGTCACGAGAAAA------GCGGGTCAGCTGAAGCGAAGCTGT
TGCTGATTGAGCCTACTATATGGGCCTCTACTGGGTAGGCAACTTGTTTGCTGTAATGCT
TTAGTAGGTGTCTTTGGGACTATGAGCAGCAGAAATCAGGA--ATGTTCTT-AA----AG
AGCATAAGCCCA---CC-TTTT-ATCGAACGGAGCTCAAGCAAGATT
>Vperglobator
GGAAGGATCATTGAATCTATCAACACTCCACAACACTGTGCACAAACCATGTTGGCCTCG
CCTCAC--GTCT---TGTGAGGTGTTGGTC---TTTTGCCAACCAACC-AAAACCGAACT
-CATAACTAACAAATATT----TGAGGGCG--TAGCTTAGAGCTGCACCTTCGCAAACCA
AGACAACTCTCAACAACGGATATCTTGGCTCTCAGATCGATGAAGAACGCAGCGAAATGC
GATACGTAGTGTGAATTGCAGAAATACGTGAATCATTGAATCTTTGAACGCAAATTGCGC
TCGAGGCCTCGGCCAAGAGCATGTCTGCCTCAGCGTCGGGTTAAA---ACT--CATC--G
CAACC--ATC-----CATGTGGT--GGTTGTACGGTGG---AACTGGCTGTCCTGCCGA-
--TCCTAGT--ACATG---T-ACGGGAGAA------GCGGGTCAGTTGAAGCGAAGCTGT
TGTTGATGGACCCTACTGC--GGGCCTCTACTGGGTAGGCAACTCGTTTGCTTTACTGCT
TTAGTAGATGGCTTTGGGACTGTGAACAGCACAAACCAGGA--GTGCTCAT-CA----TG
AGTACAAACCCT---CC-TTTT-CTCGACCTGAGCTCAGGCAAGATT
>Vbarberi
GGAAGGATCATTGAATCTATCAACAAACCACAACACCGTGAACAAACCATGTTGGCCACG
CCTCAC--TTTT---TGTGAGACGCTGGTC---TTTTGCCAACCAACC-AACACCAAACG
-AACAACTAACTAA-ACA----TGAGGGCG--CAGCTCAGAGCTGTACCTTCACAAACCA
AGACAACTCTCAACAACGGATATCTTGGCTCTCAGATCGATGAAGAACGCAGCGAAATGC
GATACGTAGTGTGAATTGCAGAAATACGTGAATCATCGAATCTTTGAACGCATATTGCGC
TCGAGGCCTCGGCCAAGAGCATGTCTGCCTCAGCGTCGGGTTAAA---ATT--CATC--C
CAACC--ACC-----CATGTGGT--GGTTGAGCGGTGG---AACTGGCTGTCCTGCCGA-
--TCCCAGT--ACAC------ACGGGAGAA------GCGGGTCAGTTGAAGCGCAGATGT
TGCTGATGGACCCTACCAC--GGGCCTCTACTGGGTAGGCAACTCGCTTGCTGAAATGCT
TTAGTAGATGGCTTTGGGACTGTGAGCAGCACAAACCAGGA--GTGCTCGT-CA----TG
AGCACAAACCCT---CC-TTTTTCTCGACCTGAGCTCAGGCAAGATT
>Vlongi_NZ5
GGAAGGATCATTGAATCTATCAACACTCCACACCACTGTGCACAATCTATGTTGGCCTCG
CCCCACACCTCACGGTGTGAGGCGCTGGTCTTTTTTTGCCAACCAACCCAACACCAAACG
-AGCAGCAACCAAA-ATCTGAGAGGGGGCG--TGGCTTAGAGCTGCACCCTCGCAAACCA
AGACAACTCTCAACAACGGATATCTTGGCTCTCAGATCGATGAAGAACGCAGCGAAATGC
GATACGTAGTGTGAATTGCAGAAATACGTGAATCATCGAATCTTTGAACGCATATTGCGC
TCGAGGCCTCGGCCAAGAGCATGTCTGCCTCAGCGTCGGGTTATACATACTCACATCCCC
CAACCCCATA-----TA-CCTGTGTGGTTGAGCGGTGGGAGAACTGGCTGTCCCGCGGAG
CCTCTC-TT----------C-TCGGGAGAA---GAAGTGGGTCAGTCCAAGCGAAGCTGT
TGCTGACGGACCCTAAAAC--GGGCCTCTACTGGGTAGGCAACTCGCTTGCTGCAATGCT
TTAGTAGGTGGCTCTGGGACTGTGAGCAGCACAAAACAGGA-GGTGCGCCCCCA--TCTG
CGCACCAACCCTTT-CA-TTTT-CTCGACCTGAGCTCAGGCAAGATT
>Vcapensis
GGAAGGATCATTGAATCTATCAACACTCCACAATACTGTGCACAAACCATGTTGGCCTCG
CCTCAC--GTGC---AGTGAGGTGTTGGTC---TTTTGCCAACCAACC-AACCCCTAACC
-GAAAACTACCATA-ATT----AGAGGGCG--TAGCTTAGAGCTGCACCCTCACGAACCA
AGACAACTCTCAACAACGGATATCTTGGCTCTCAGATCGATGAAGAACGCAGCGAAATGC
GATACGTAGTGTGAATTGCAGAAATACGTGAATCATCGAATCTTTGAACGCATATTGCGC
TCGAGGCCTCGGCCAAGAGCATGTCTGCCTCAGCGTCGGGTTAAA---ACT--CATC--C
AGACC--ACC---CACATGTGGT--GGTTGTGCGATGG---AACTGGCTGTCCCGCAAT-
-TTTGC-TTGTACAT----C-AGGCAAATA---AAAGCGGGTCAGCTGAAGTACAGCTGT
TGCTGATGGACCCTACAAT--GGGCCTCTACTGGGTAGGCAACTCGCTTGCTACAATGCT
TTAGTAGGTGGCTTTGGGACTGTGAGCAGCACGAATCAGGA--AAACTCGT-CA----CG
AGTT-AAACCC----CC-TTTTTCTCGACCTGAGCTCAGGCAAGATT
>Vglobator
GGAAGGATCATTGAATCTATCAACACTCCACAACACTGTGCACAAACCATGTTGGCCTCG
CCTCAC--GTGC---AGTGAGGCGTTGGTC---TTTTGCCAACCAACC-AACCCCTAACC
-GAAAACTACCATA-ATT----TGAGGGCG--TAGCTTAGAGCTGCACCCTCACGAACCA
AGACAACTCTCAACAACGGATATCTTGGCTCTCAGATCGATGAAGAACGCAGCGAAATGC
GATACGTAGTGTGAATTGCAGAAATACGTGAATCATCGAATCTTTGAACGCATATTGCGC
TCGAGGCCTCGGCCAAGAGCATGTCTGCCTCAGCGTCGGGTTAAA---TCT--CATC--C
AGACCC-ACC---CACATGTGGT--GGTTGTGCGATGG---AACTGGCTGTCCCGCATT-
-TTTGC-TTGCACGT----C-AGGCAAATA---AAAGCGGGTCAGCTGAAGTACAGCTGT
TGCTGATGGACCCTACAAC--GGGCCTCTACTGGGTAGGCAACTCGCTTGCTACAATGCT
TTAGTAGGTGGCTTTGGGACTGTGAGCAGCACGAATCAGGA--TTACTCGT-CA----TG
AGTT-AAAACC----CC-TTTTTCTCGACCTGAGCTCAGGCAAGATT
>Bi_F_287_LC309567
------------------------------------------------------------
------------------------------------------------------------
------------------------------------------------------------
------------------------------------------------------------
----------------------------------------------AACGCATATTGCGC
CCGAGGCCTCGGCCAAGGGCATGTCTGCCTCAGCGTCGGGTTAAA---ACT--CATC--C
TAACC--ACCTCTGTGATGTGGT--GGTTGTGTGATGG---AACTGGCTGTCCCACC---
--ACGT-GTC--TGT-AC-G-ACATGTACTGCACAAGCGGGTCAGCTGAAGTACAGCTGT
TGCTGATGGACCCTATGAT--GGGCCTCTACTGGGTAGGCAACTCGTTTGCTGCAATGCT
TTAGTAGGTGGCCTTGGGACTGTGAGCAGCACGAAACAGGATTTTACTTGT-GA----TG
AGTAAGAACAAA---CC-TTTT-CTCGACCTGAGCTCAGGCAAGATT
>Bi_F_1266_LC310546
------------------------------------------------------------
------------------------------------------------------------
------------------------------------------------------------
------------------------------------------------------------
-----------------------------------------------ACGCATATTGCGC
CCGAGGCCTCGGACAAGGGCATGTCTGCCTCAGCGTCGGGTTAAA---ACT--CATC--C
TAACC--ACCTCTGTGATGTGGT--GGTTGTGTGATGG---AACTGGCTGTCCCACC---
--ACGT-GTC--TGT-AC-G-ACATGTACTGCACAAGCGGGTCAGCTGAAGTACATCTGT
TGCTGATGGACCCTATGAT--GGGCCTCTACTGGGTAGGCAACACGTTTGCTGCAATGCT
TTAGTAGGTGGCATTGGGACAGTGAGCAGCACGAAACAGGATTTTACTTGT-GA----TG
AGTAAGAACAAA---CC-TTTT-CACGACCGGAGAGCAGGCAAGAGT
>Bi_F_1413_LC310693
------------------------------------------------------------
------------------------------------------------------------
------------------------------------------------------------
------------------------------------------------------------
----------------------------------------------AACGCATTTTGCGC
CCGAGGCCTCGGCCAAGGGCATGTCTGCCTCAGCGTCGGGTTAAA---ACT--CATC--C
TAACC--ACCTCTGTGATGTGGT--GGTTGTGTGATGG---AACTGGCTGTCCCACC---
--ACGT-GTC--TGT-AC-G-ACATGTACTGCACAAGCGGGTCAGCTGAAGTACAGCTGT
TGCTGATGGACCCTGTGAT--GGGACTATGCTGGGTAGGGAACTCGTTTGCTGCAATGCG
TTAGTAGGGGGCCTTGGGACAGTGAGCAGCACGAAACAGGATTTTACTTGT-GG----TG
AGTAAGAACAAA---CC-TTTA-CTCGACCTGAGCTCAGGCAAGATT
